# Supplementary material for: Advanced human organoid-on-chip with physiological cellular complexity reveals bidirectional secretion patterns
Source: iScience. 2025 Dec 15;29(2):114418. doi: 10.1016/j.isci.2025.114418 (PMC12829128; doi:10.1016/j.isci.2025.114418)
Supplement: Table S2. Differentially expressed genes identified in ML vs. CL condition, related to Figure 4 [file mmc2.xlsx]

## Sheet: Table description
Supplemental Table 2
Related to Figure 4
Differentially expressed genes identified in ML vs CL condition.
gene_name	Name of the gene
baseMean	Base mean expression of the gene
log2FoldChange	Expression change comparing ML vs CL - positive values correlates to increased expression in ML
pvalue	p value of differentially expressed gene
padj	adjusted p value

## Sheet: List of DEG - ML vs CL conditio
gene_name	baseMean	log2FoldChange	pvalue	padj
CYP1A1	332.922	6.32198	4.52064e-60	2.0257e-56
LY6D	258.216	4.79666	3.80365e-06	7.53056e-05
FRZB	73.4584	4.02936	1.82169e-12	1.37579e-10
SPINK4	430.957	3.9073	9.58764e-39	1.28887e-35
NEURL1	251.99	3.83881	4.79557e-22	1.21635e-19
CD177	294.221	3.49364	7.70848e-28	3.14015e-25
SERPINB2	188.326	3.37609	2.75107e-15	3.24409e-13
ATOH1	397.135	3.32299	6.12855e-34	4.84624e-31
B3GNT6	473.743	3.09896	6.75783e-25	2.27114e-22
FCGBP	52613.7	2.96944	5.38395e-11	3.0668e-09
HAVCR1	137.231	2.95535	7.72346e-15	8.3731e-13
CHGA	1066.9	2.74316	0.00325551	0.0208797
CLCA1	1555.24	2.69959	0.00850652	0.0435631
CYP1B1	82.2856	2.69492	7.70488e-09	3.01973e-07
MT1H	107.86	2.67761	1.73319e-09	7.6391e-08
ZG16	4317.11	2.64845	0.000622273	0.00563315
MUC5AC	292.772	2.64218	3.9829e-18	6.61015e-16
RETNLB	187.199	2.59477	8.72985e-17	1.26189e-14
ENSG00000231412	96.8952	2.58108	7.92877e-09	3.06553e-07
REP15	129.221	2.56111	2.06333e-10	1.03113e-08
TPSG1	128.988	2.54371	1.3305e-11	8.39717e-10
IL1R2	372.863	2.48111	1.90334e-25	6.73331e-23
LGI4	217.143	2.44317	3.17015e-17	4.78835e-15
GAL	143.437	2.42645	1.4886e-11	9.35104e-10
NEFH	79.3679	2.38985	4.01887e-07	1.01252e-05
GFI1	77.8599	2.38587	2.65955e-05	0.000401711
SCEL	233.553	2.37879	3.74432e-13	3.2266e-11
PSCA	912.685	2.35629	3.99724e-38	4.4779e-35
KCNMA1	62.3058	2.34919	0.000122261	0.00149823
MT1M	137.367	2.34801	8.49355e-09	3.23453e-07
ALDH1A3	1536.94	2.32897	4.99101e-33	3.53127e-30
ENSG00000257524	84.8177	2.3252	9.33089e-07	2.16267e-05
GALNT8	270.003	2.31428	1.26814e-16	1.75749e-14
ITLN1	75.7018	2.28506	4.80032e-06	9.23185e-05
TMEM265	831.776	2.25207	2.08898e-38	2.55292e-35
PF4	108.898	2.24854	4.0175e-06	7.87278e-05
TRPM6	335.23	2.2156	9.45469e-14	9.07853e-12
CRABP2	285.983	2.19281	1.34736e-13	1.28458e-11
ADGRF1	1628.38	2.17371	1.25254e-57	4.20947e-54
SLX1B	99.9498	2.15935	3.95624e-06	7.77539e-05
UNC13D	2630.23	2.15828	1.71735e-83	2.30863e-79
LEFTY1	1217.5	2.13558	6.76069e-42	1.29834e-38
ATP12A	698.797	2.13277	3.97857e-33	2.97133e-30
CEACAM8	223.836	2.12135	7.301e-13	6.05848e-11
IL37	102.625	2.09716	5.8801e-07	1.41914e-05
DPEP1	167.59	2.08738	3.04563e-10	1.47275e-08
AQP8	546.706	2.08611	2.97122e-12	2.11334e-10
WFDC2	306.253	2.07763	9.71557e-17	1.3759e-14
S100A2	310.019	2.0631	1.04328e-14	1.10432e-12
CASP1	201.822	2.04205	7.2371e-11	3.98723e-09
SYT8	117.886	2.01834	4.24313e-07	1.06419e-05
ANXA13	191.152	1.99123	7.7153e-11	4.23334e-09
SLC49A3	56.7638	1.98685	0.000759775	0.00661506
SNCG	512.446	1.96209	1.8481e-22	5.0702e-20
WNT10A	83.9849	1.95314	3.56305e-05	0.000523476
LOXL4	546.2	1.94813	4.24551e-12	2.92679e-10
PI3	789.116	1.94177	3.36251e-15	3.8307e-13
HEPACAM2	226.802	1.93425	1.32635e-08	4.88496e-07
SPINK5	268.658	1.92448	6.15123e-11	3.44546e-09
ANKRD44	146.218	1.91731	4.64722e-05	0.000663191
RRAD	405.796	1.8988	1.61674e-18	2.78638e-16
RASD2	203.259	1.88773	6.84069e-09	2.70469e-07
CCL2	273.621	1.865	5.43371e-11	3.08208e-09
CBFA2T3	119.892	1.85652	2.45534e-05	0.000376794
UGT2A3	400.326	1.8518	1.7473e-15	2.09723e-13
CXCL6	409.218	1.84602	3.22035e-09	1.35285e-07
MGAM	289.164	1.83956	1.915e-10	9.75124e-09
GPT	1093.66	1.83132	5.44498e-33	3.65984e-30
TNC	171.294	1.80978	2.4141e-07	6.49054e-06
COL16A1	324.385	1.80602	1.43144e-09	6.41428e-08
CPNE5	227.857	1.80381	2.50814e-08	8.53554e-07
MMP7	9741.75	1.79529	2.47663e-45	5.54889e-42
TMC8	59.9758	1.78678	0.000704368	0.00620878
POU2F3	209.39	1.78127	8.19441e-09	3.13839e-07
C13orf46	108.724	1.77325	1.95224e-05	0.00030839
OSMR	71.9856	1.77253	0.000261126	0.00278597
CYP2C18	105.566	1.77178	0.000128942	0.00156159
ENSG00000289027	76.9184	1.76932	0.00236343	0.0162349
NOS2	82.7849	1.76856	0.000116979	0.00144006
ADAMTSL4	915.765	1.7654	4.75303e-20	9.68105e-18
TMEM211	75.8359	1.75411	0.000214121	0.00236674
GUCA2B	281.896	1.75142	5.35227e-11	3.06173e-09
SAMD9L	204.149	1.74927	2.47564e-07	6.62491e-06
CDHR1	1289.81	1.73357	2.52692e-27	9.99098e-25
ALDH3A1	926.933	1.71886	3.34549e-21	7.75405e-19
SHISAL1	60.6312	1.71268	0.00807087	0.0417456
LCN15	2606.01	1.70777	9.67604e-40	1.44528e-36
HMCN2	1715.33	1.69925	5.35362e-31	2.9987e-28
AQP3	83.8061	1.68638	0.00148915	0.0112399
ALPK3	1090.12	1.65425	5.24532e-15	5.87607e-13
ADCY7	216.573	1.65312	4.76163e-07	1.17883e-05
MUC2	7183.68	1.64138	1.16246e-36	1.0418e-33
PPBP	112.972	1.61996	0.000152558	0.0017787
ANK1	236.316	1.59408	4.72756e-08	1.49888e-06
TREH	107.311	1.58446	7.73895e-05	0.00102396
PRKCG	101.008	1.5838	0.000886587	0.00747234
NLRC5	522.193	1.57311	1.79142e-14	1.86682e-12
TNFRSF6B	228.676	1.56427	1.19555e-05	0.000199897
CLCA4	15956.7	1.56018	1.02398e-73	6.88268e-70
TMEM200A	422.954	1.55205	1.01123e-12	8.04379e-11
JAML	171.996	1.54963	2.13839e-06	4.5057e-05
UPK3B	101.496	1.54276	0.00438016	0.0264284
ADH6	135.454	1.54168	0.000393396	0.00387714
RAET1L	194.544	1.5399	6.53179e-07	1.55686e-05
C4BPB	367.611	1.51915	9.34851e-12	6.16039e-10
PLAU	2577.22	1.51414	2.07026e-22	5.56609e-20
GNA14	94.5819	1.50766	0.000294547	0.00305167
RHCG	96.2964	1.49806	0.000464863	0.00444147
GPD1	70.2044	1.49565	0.00198534	0.014151
H1-2	2391.19	1.48002	1.18981e-32	7.61647e-30
ITGA5	822.795	1.45504	0.00491614	0.0287193
FAHD2P1	213.841	1.44989	6.20416e-07	1.49199e-05
OLFM4	38909.9	1.44015	1.81158e-40	3.04414e-37
GUCA2A	7873.81	1.44007	2.67047e-28	1.15804e-25
PTAFR	281.827	1.43781	9.81811e-07	2.26389e-05
MYH15	100.782	1.4365	0.000899987	0.00755686
VTCN1	207.346	1.43604	0.000136731	0.00163385
PTGES3L-AARSD1	101.352	1.42783	0.00076301	0.00663463
OLFML2A	109.914	1.41429	0.000431556	0.00417969
LYPD8	1896.64	1.41366	0.000300785	0.00310574
NAALADL1	301.91	1.41181	1.29973e-05	0.000215441
AIFM3	1044.01	1.40958	3.36913e-20	7.07675e-18
PLBD1	3984.24	1.40919	5.37745e-29	2.49273e-26
ERP27	93.3962	1.40859	0.00196669	0.0140479
CXCL11	116.644	1.40596	0.000304669	0.00313668
ADAMTS15	256.899	1.39872	1.13566e-07	3.30125e-06
PALM	138.748	1.39266	5.99148e-05	0.000824356
TSPOAP1	81.0236	1.39202	0.00448042	0.0269005
ALDOB	1087.09	1.38789	5.54836e-15	6.11365e-13
ENSG00000289039	133.543	1.38755	0.000221516	0.00243685
ISM2	260.701	1.3829	1.30687e-06	2.91197e-05
CXCL5	87.4444	1.37301	0.00574483	0.0322185
LINC02038	193.98	1.37248	1.38527e-05	0.000227362
TDGF1	208.072	1.37103	0.000271729	0.00287553
DDC	1453.03	1.36749	2.12912e-19	4.03123e-17
AXDND1	134.168	1.36712	0.000151485	0.00176809
TTC39A	1362.46	1.36489	1.77397e-20	3.84636e-18
SLC39A5	1714.45	1.36193	1.58671e-20	3.49675e-18
STOM	1252.99	1.34709	1.65492e-17	2.6173e-15
GDPD2	438.884	1.34608	8.90169e-11	4.76754e-09
MALRD1	118.077	1.34355	0.000600433	0.00546858
LRRC26	339.281	1.34343	1.53691e-07	4.33138e-06
OTOP3	279.45	1.34034	9.80824e-08	2.88517e-06
DDX60	2901	1.3133	1.26408e-35	1.06206e-32
NMB	494.247	1.31158	1.82311e-08	6.41572e-07
PNCK	1913.6	1.30843	5.6108e-22	1.39678e-19
MCF2L2	83.6042	1.30648	0.00398487	0.0245053
S100A4	2991.31	1.30552	7.23107e-28	3.03773e-25
FRMD1	481.863	1.30493	2.46346e-09	1.05803e-07
XKR9	242.981	1.30451	4.48809e-06	8.70613e-05
GOLGA7B	203.836	1.28428	9.95214e-06	0.000171742
MAGIX	200.141	1.28002	8.37604e-05	0.00109213
ENSG00000237862	119.803	1.27134	0.00064538	0.00579549
SERPINA1	1075.23	1.25857	5.91482e-10	2.76087e-08
SAMD9	683.969	1.25823	1.05393e-12	8.33411e-11
ACP3	254.263	1.25444	1.48835e-06	3.26927e-05
AKR1C2	1098.87	1.25165	1.20851e-16	1.6923e-14
TAGLN	652.613	1.24983	8.38601e-10	3.86072e-08
MT1F	357.514	1.24968	1.10367e-06	2.50195e-05
RAB37	191.167	1.2495	0.000193984	0.00217806
ACE2	2065.29	1.24624	1.09787e-23	3.2797e-21
SLC38A5	1603.08	1.24611	2.53894e-22	6.56364e-20
DIPK1B	132.807	1.24035	0.00136406	0.0104903
TNF	119.168	1.24001	0.00434896	0.026311
LTB	619.911	1.23751	1.51158e-09	6.72853e-08
CDKN2B-AS1	196.608	1.23609	0.000584186	0.00536422
SPINK1	365.671	1.23086	0.000147476	0.00173188
CHP2	2667.54	1.2246	4.52761e-24	1.44059e-21
BHLHA15	114.303	1.21639	0.0019165	0.0137332
APOC1	267.366	1.21552	1.86258e-06	4.0062e-05
TRIM40	186.42	1.2135	0.000151517	0.00176809
SULT1B1	1356.86	1.20703	1.89671e-13	1.77065e-11
ANO1	1098.68	1.20342	5.96301e-11	3.35401e-09
SLPI	1494.42	1.20243	9.72331e-17	1.3759e-14
COL4A1	487.835	1.1925	4.86441e-08	1.53503e-06
INSC	286.693	1.19136	1.13122e-05	0.000191765
IL23A	77.1628	1.19012	0.00940173	0.0469318
WNT2B	345.484	1.18565	4.16318e-06	8.13454e-05
PPP1R12B	1388.54	1.18536	4.27843e-12	2.93444e-10
CPLX1	183.907	1.18508	0.000183463	0.002076
CXCL1	2489.66	1.18244	5.35493e-19	9.86114e-17
CAPN9	901.078	1.18138	8.02781e-14	7.93514e-12
GPR55	268.889	1.18113	3.45946e-05	0.000510488
POLR3G	144.608	1.17995	0.000747655	0.00652644
ENTPD8	3508.37	1.17931	4.42053e-30	2.28558e-27
LTK	451.073	1.17256	2.23995e-08	7.74079e-07
TNNC1	1179.65	1.16822	8.66184e-12	5.79309e-10
ACVRL1	1281.03	1.16212	5.18625e-10	2.45489e-08
CLCF1	139.892	1.15903	0.000727606	0.00637627
ICAM1	756.746	1.15841	5.61563e-07	1.36512e-05
AKR1C1	506.72	1.15305	3.3821e-09	1.41197e-07
UGT2B15	148.548	1.15258	0.00388804	0.0239867
CHST3	102.939	1.15107	0.0040791	0.0249819
ISG15	624.176	1.15016	2.24567e-10	1.11234e-08
GDPD3	983.117	1.14751	2.32379e-13	2.08216e-11
MT1G	1331.73	1.14221	1.51699e-08	5.46727e-07
BRME1	196.49	1.14205	0.00186097	0.0134303
LINC00261	392.704	1.14041	4.57877e-05	0.000654813
IFIT1	222.826	1.13966	0.00135112	0.0104146
CAV1	916.205	1.13752	5.27143e-10	2.48645e-08
AGMAT	1477.16	1.13185	1.16469e-17	1.86392e-15
TMIGD1	190.621	1.1317	0.00200781	0.0143036
ENSG00000279453	134.062	1.13079	0.00132658	0.0102698
CXCL8	4406.28	1.1307	1.8077e-13	1.69936e-11
EHD2	933.18	1.12432	3.54201e-11	2.05238e-09
CALB1	1719.97	1.12338	2.01659e-13	1.84415e-11
TRIM22	803.302	1.12174	2.6021e-09	1.11048e-07
WNT4	200.206	1.12029	0.000544674	0.00507067
NWD2	218.71	1.11967	0.000189721	0.00213788
PIWIL2	163.074	1.11807	0.000712661	0.00626983
GBP1	426.477	1.11105	3.71743e-07	9.51875e-06
DLL4	410.334	1.11064	1.23987e-07	3.57464e-06
HMOX1	3272.66	1.1105	2.11666e-24	6.94008e-22
ZNF532	206.79	1.10481	0.000111934	0.0013894
GREM1	176.677	1.1015	0.00107529	0.0087088
PNMA2	270.093	1.09986	0.000880234	0.00742812
ADGRG7	284.488	1.09828	0.00035154	0.00352143
FSTL3	1064.2	1.09588	3.16278e-09	1.33283e-07
IGFBP3	13758.7	1.09557	4.37226e-21	9.96209e-19
MUC1	6531.55	1.095	8.53692e-31	4.59047e-28
PHLDB2	1165.86	1.08993	2.0109e-11	1.23434e-09
ATP9B	1490.99	1.08525	7.88223e-11	4.28991e-09
APOL1	433.515	1.08373	3.86259e-07	9.83424e-06
PRKACB	2375	1.08282	5.35843e-13	4.50208e-11
RASD1	145.594	1.08034	0.00152066	0.011433
ABCA13	189.232	1.08032	0.0077126	0.0402525
INPP5D	592.288	1.07988	1.38129e-07	3.9508e-06
SEMA7A	753.566	1.07942	7.43788e-09	2.92361e-07
LINC01559	10305.7	1.07721	2.03898e-19	3.91572e-17
PRAP1	6094.59	1.07082	1.45807e-23	4.26107e-21
CAV2	1963.04	1.06977	8.91782e-14	8.68712e-12
OPLAH	1996.96	1.06941	4.3814e-18	7.18282e-16
PLAAT4	181.126	1.06762	0.000652224	0.00585304
GAU1	188.121	1.06678	0.000422646	0.00410226
MDK	4083.76	1.06591	4.60801e-24	1.44059e-21
HYI	1162.72	1.06571	1.09449e-12	8.50472e-11
HDAC9	987.632	1.06539	7.48988e-10	3.46002e-08
SNORC	879.17	1.06493	1.42002e-06	3.13453e-05
LRRC32	459.086	1.06458	1.4822e-05	0.000241517
RAB27A	859.131	1.0624	3.34081e-09	1.39908e-07
BMP2	4872.84	1.0594	8.9002e-24	2.71921e-21
LINC00649	350.99	1.05744	0.00011594	0.00143252
VSIG2	3398.76	1.05723	2.00079e-20	4.2693e-18
ABCG2	4785.93	1.05715	5.09266e-20	1.0218e-17
FAXDC2	575.376	1.05695	1.35679e-08	4.95635e-07
ANO7	158.878	1.0564	0.0010754	0.0087088
C1QL1	692.614	1.05612	4.59783e-09	1.86111e-07
RBP3	311.085	1.05371	3.92139e-05	0.000572655
GSTA1	113.525	1.04882	0.010037	0.0491
SLC6A9	2097.97	1.04819	3.08141e-12	2.16876e-10
PDZK1IP1	1999.16	1.04818	0.00659606	0.0358556
GPR37L1	356.256	1.04291	2.11323e-05	0.000331098
IYD	1028.08	1.04283	2.20275e-07	5.95783e-06
ENSG00000285641	113.266	1.04151	0.00865797	0.0441704
TM6SF2	497.163	1.0412	1.24875e-07	3.58436e-06
SLC25A45	154.389	1.04054	0.00348813	0.0221354
HLA-G	1676.6	1.03758	1.19894e-12	9.20991e-11
ELAPOR1	1217.67	1.03615	2.78022e-10	1.35415e-08
HES4	768.13	1.03602	5.57913e-09	2.23215e-07
RRN3P3	149.331	1.03553	0.0058129	0.0325239
TRIP6	2896.61	1.03056	4.00346e-17	5.97984e-15
CLIC6	835.472	1.02745	3.8534e-07	9.82947e-06
SLC7A4	153.572	1.02535	0.00302122	0.0196489
CYP2B6	712.613	1.02517	3.39496e-08	1.11585e-06
GALNT5	6102.17	1.02513	3.28247e-19	6.12864e-17
SLC6A14	884.244	1.02476	2.07725e-07	5.65272e-06
SBSPON	175.376	1.02278	0.00149662	0.0112691
HDGF	23128.4	1.0209	5.1335e-38	5.30844e-35
HSPB1	14285.3	1.01758	3.61992e-16	4.67909e-14
EPSTI1	249.169	1.01651	0.000144264	0.00170566
ENSG00000273151	140.504	1.01404	0.00892625	0.0451451
SRPX2	473.674	1.01202	9.0513e-06	0.000157817
USP2	438.06	1.01033	1.70619e-06	3.71138e-05
ADAMTS9	252.529	1.00791	0.000110236	0.00137596
PLAC8	8044.38	1.00637	7.6036e-30	3.78575e-27
FER1L6	2854.34	1.00424	1.47579e-09	6.59106e-08
RSAD2	343.306	1.00329	0.000456764	0.00438592
MXRA5	178.595	0.997458	0.003883	0.0239779
URAD	178.14	0.991513	0.00434042	0.0262712
DSG3	176.864	0.989582	0.00479879	0.0282333
MSLN	12080.5	0.983105	2.3549e-28	1.05523e-25
CAMK1D	950.298	0.981686	9.69789e-08	2.85896e-06
CAPN12	491.237	0.981567	5.7919e-07	1.40289e-05
DUSP1	1810.56	0.980202	9.10531e-12	6.05954e-10
ELFN2	1481.95	0.98015	5.06568e-13	4.28289e-11
NUPR1	3006.98	0.975158	2.59106e-18	4.35396e-16
ENSG00000285043	4667.72	0.974783	3.16093e-23	9.04092e-21
ICAM2	390.182	0.971417	0.000131988	0.00158563
STAT5A	883.589	0.969547	9.31628e-10	4.27436e-08
MATN2	239.72	0.967026	0.000960996	0.00798434
ATF3	3608.81	0.966703	5.1662e-14	5.22174e-12
SMIM5	123.464	0.966142	0.00892467	0.0451451
CA1	4851.44	0.964137	2.53505e-17	3.91708e-15
IFI44	143.44	0.961205	0.00467751	0.027666
UNC5CL	190.051	0.961027	0.00130682	0.0101488
CTSS	11434.4	0.960391	6.27056e-22	1.53264e-19
ISG20	1580.18	0.958583	2.79206e-13	2.46932e-11
DEPP1	691.315	0.954208	1.79495e-05	0.000287598
SLC51B	1735.92	0.952102	5.84058e-14	5.85932e-12
PTGES	336.652	0.950726	0.000291932	0.00303252
LAMC2	19243.6	0.950639	1.33384e-16	1.82967e-14
ENSG00000257767	245.223	0.949716	0.000541678	0.00504978
ENSG00000288656	961.785	0.948139	8.76236e-08	2.61761e-06
RARRES1	2165.05	0.945881	2.03456e-11	1.23759e-09
ARSB	222.934	0.94556	0.00108156	0.00874815
MESP1	138.393	0.944998	0.00829393	0.0426368
LAMA3	8833.11	0.942236	5.0931e-26	1.90185e-23
C2orf88	971.984	0.940387	5.63743e-08	1.76653e-06
AQP12A	174.868	0.938595	0.00235192	0.0161667
PRDM1	526.028	0.936776	2.55428e-06	5.26644e-05
CSF1	186.015	0.936196	0.00173887	0.0127249
HYAL1	455.91	0.935797	5.72673e-06	0.000106775
PLAUR	2744.03	0.935742	2.19218e-13	1.97782e-11
TYMP	472.218	0.933969	5.08402e-05	0.00071565
KRTAP5-AS1	164.261	0.930551	0.00383075	0.0237491
HKDC1	3198.35	0.927304	9.8031e-16	1.22021e-13
SULT2B1	816.046	0.92591	4.26923e-08	1.35998e-06
STS	2306.21	0.925268	5.53141e-15	6.11365e-13
BTN3A3	374.483	0.924148	7.16975e-05	0.000959034
TM4SF4	821.452	0.921612	4.16019e-05	0.000601995
ENSG00000258130	266.604	0.915863	0.000535936	0.00500679
GSDME	386.133	0.915317	5.65789e-05	0.000785734
DKK1	1108.12	0.91375	2.40943e-06	5.01393e-05
SSUH2	323.729	0.908107	0.000598335	0.00545726
TFF3	47473.1	0.902798	6.12976e-32	3.58271e-29
FSIP2	697.266	0.899595	7.15823e-05	0.000958447
TFAP2C	401.886	0.895958	3.92563e-05	0.000572655
GRHL3	240.616	0.894771	0.00316575	0.0204014
UGT2B7	349.289	0.894218	0.000227989	0.00249175
EREG	1816.83	0.892599	2.52052e-12	1.82641e-10
PODNL1	205.006	0.891307	0.00240219	0.0164506
P3H2	421.198	0.891059	4.71924e-05	0.000672041
RAI14	2438.38	0.888526	2.84486e-15	3.29685e-13
EXOC3L4	171.406	0.887449	0.00734049	0.0388236
TBKBP1	165.598	0.886545	0.00789035	0.041017
AMIGO2	1243.22	0.886045	1.52903e-07	4.31822e-06
OAS2	345.167	0.884757	0.000263815	0.0028102
TM4SF1	14247.1	0.884741	6.48123e-25	2.23403e-22
APOBEC3B	2473.43	0.878483	4.03887e-12	2.81319e-10
VPS37D	235.767	0.875111	0.00109952	0.00885081
MROH6	888.553	0.872481	1.82279e-06	3.9269e-05
CCDC9B	1235	0.872269	1.34622e-08	4.93651e-07
TNFAIP3	1475.55	0.869787	5.88414e-11	3.32355e-09
GRAMD1B	223.985	0.86912	0.00177437	0.0129213
DMBT1	4403.9	0.866608	8.71938e-14	8.55581e-12
GTF3C6	1886.43	0.866222	7.49071e-13	6.17777e-11
ARHGDIB	672.819	0.864742	1.36036e-06	3.0177e-05
TAP2	1305.83	0.86418	1.97403e-10	9.93892e-09
ATOH8	307.507	0.864165	0.000581737	0.00534538
ANO9	2108.35	0.86292	1.53326e-11	9.56242e-10
UPK3A	241.283	0.86181	0.00213333	0.01496
SELENOP	1492.43	0.861431	4.43561e-09	1.80691e-07
ERAP2	2852.12	0.861181	9.76317e-15	1.04164e-12
GNG4	206.944	0.859646	0.0030947	0.0200202
UNC93A	948.925	0.856816	1.52463e-08	5.4801e-07
ST6GALNAC1	7299.21	0.849064	8.06e-18	1.30543e-15
USP18	285.756	0.84905	0.00119912	0.00947108
CECR2	601.843	0.848632	7.21642e-05	0.00096336
FBXO2	1322.71	0.84862	3.40432e-08	1.1162e-06
RAB19	268.958	0.845658	0.00118818	0.00940881
SECTM1	3807.13	0.844044	3.02618e-17	4.62284e-15
CMPK2	447.326	0.843345	0.000631367	0.00569629
CCL24	1010.67	0.840884	2.2071e-07	5.95783e-06
SMIM6	463.203	0.834534	3.14647e-05	0.000467898
MYL9	1190.38	0.832522	8.28527e-08	2.50855e-06
RAB15	1579.15	0.831829	3.02427e-11	1.78313e-09
KIT	332.169	0.83156	0.00123404	0.00968484
CCNI2	369.922	0.831243	0.000347513	0.00348888
ANGPTL4	3504.29	0.830031	1.46783e-16	1.97321e-14
TBC1D30	248.933	0.829954	0.00426303	0.0259077
ACSM3	610.992	0.829486	3.87846e-06	7.64489e-05
CLIP4	414.82	0.827082	0.000280391	0.00294246
TMEM150B	799.368	0.825652	6.2442e-07	1.49894e-05
PHF11	564.731	0.82425	2.33739e-05	0.000362417
CHD3	3502.98	0.822653	6.66411e-16	8.37248e-14
EEF1A2	337.725	0.822054	0.00157592	0.0117304
TFPI	702.031	0.821146	3.01199e-05	0.000448894
BARX2	406.289	0.819937	0.000101953	0.0012897
EPS8L1	4138.77	0.819889	2.02004e-11	1.23434e-09
PPP1R18	452.101	0.819726	9.66267e-05	0.00122658
SLC7A6	1113.09	0.819449	2.87409e-05	0.00042977
TRIM31	7914.05	0.818473	7.06723e-19	1.26673e-16
CIDEC	1941.77	0.818222	2.26408e-11	1.35875e-09
BATF2	629.634	0.816837	1.65053e-05	0.000267005
ENSG00000285901	779.714	0.815888	5.65286e-06	0.00010559
MTMR2	2012.89	0.81343	1.99176e-12	1.48751e-10
FDXR	1340.15	0.810861	7.416e-08	2.28654e-06
TNFSF9	6108.83	0.810846	1.91203e-12	1.43595e-10
ENSG00000250264	407.601	0.810841	0.000184366	0.00208447
TNFAIP2	2397.46	0.808882	2.29542e-11	1.37143e-09
TRIM29	2641.36	0.80846	1.50982e-10	7.83649e-09
TRPV6	270.783	0.807888	0.00141178	0.010814
HPDL	865.316	0.807804	3.74744e-07	9.57734e-06
HSD3B7	903.024	0.801112	2.79556e-07	7.44173e-06
PRORP	1337.58	0.799928	2.42613e-09	1.04533e-07
KLF2	1003.39	0.799218	0.000216758	0.00238647
CABLES1	1535.6	0.794584	5.55643e-10	2.61172e-08
TINCR	279.782	0.793823	0.00146717	0.0110992
KRT6B	577.709	0.793635	0.000680319	0.00605263
UBD	1459.04	0.792794	9.65999e-06	0.000167777
CHKB	692.398	0.791774	8.98201e-06	0.000157016
CA4	1518.2	0.791386	8.51949e-05	0.00110441
SLC4A4	1340.52	0.789852	9.16482e-08	2.71142e-06
B3GNT7	713.356	0.789767	1.12063e-05	0.00019021
PPFIA3	904.288	0.789537	3.56688e-07	9.16819e-06
MXD1	17720.2	0.78839	5.98741e-17	8.84492e-15
RTEL1	524.458	0.784167	0.000156948	0.00182355
OASL	1467.08	0.783911	5.75029e-07	1.39533e-05
DAPP1	733.826	0.783605	9.8271e-06	0.000169802
BIRC3	3489.16	0.7831	1.7023e-12	1.29288e-10
CTH	943.687	0.782302	3.28754e-06	6.65578e-05
E2F2	980.257	0.779432	1.60001e-07	4.49977e-06
CASP5	513.228	0.779283	0.00091958	0.00770212
HAPLN3	232.764	0.77837	0.00502545	0.029194
EPB41L1	5858.1	0.778186	1.24209e-09	5.62201e-08
CIDEB	465.687	0.777851	0.000215797	0.00237978
CDKN2B	5691.6	0.772323	7.88008e-13	6.45927e-11
ABHD11-AS1	728.737	0.7716	7.8435e-06	0.000139656
TCN2	5014.95	0.77044	6.49469e-11	3.62274e-09
ART3	322.47	0.769557	0.00172805	0.0126733
TMCC3	3876.31	0.767624	8.25655e-13	6.72683e-11
ITGB2	900.528	0.764821	0.000459143	0.00439933
CCL15-CCL14	620.871	0.758726	8.38862e-05	0.00109272
ACHE	1341.01	0.757414	2.08285e-08	7.27266e-07
NEU4	460.48	0.756568	0.00082095	0.00702485
SYT17	521.912	0.755181	7.72917e-05	0.00102368
F3	4033.34	0.754195	6.1164e-08	1.9033e-06
DPYSL3	233.232	0.753615	0.0102673	0.0498818
KIF26A	314.297	0.752064	0.00317703	0.0204642
C10orf99	1713.28	0.75205	2.31731e-08	7.9876e-07
BCL3	2866.35	0.751979	3.96338e-12	2.77499e-10
JADE2	2825.3	0.751417	3.89626e-11	2.24796e-09
CEACAM6	41167.5	0.749356	1.91277e-19	3.72657e-17
MDFI	288.978	0.748195	0.00582278	0.0325606
RNF208	546.462	0.747864	0.000139218	0.00166061
GPRC5A	75512.5	0.746176	6.77707e-22	1.62686e-19
NICN1	219.257	0.746075	0.00705478	0.0375891
IFIT3	379.44	0.741864	0.00186152	0.0134303
SPON2	340.645	0.740932	0.00479901	0.0282333
TINAG	253.849	0.740837	0.00606848	0.0335899
NYNRIN	3692.89	0.738777	5.79052e-13	4.83491e-11
COL4A2	4404.26	0.73844	2.70016e-11	1.60612e-09
PDCD4	12229.4	0.732465	2.5352e-18	4.31401e-16
HLA-V	277.492	0.732227	0.00493041	0.0287671
SERF1A	754.671	0.72901	2.4498e-05	0.000376373
SEPTIN6	524.14	0.726181	0.000109452	0.00136998
PSMB10	3180.16	0.725597	4.15246e-08	1.32908e-06
ALDH1L1	346.91	0.723844	0.00191385	0.0137216
FKBP9P1	301.672	0.72104	0.00580247	0.0324876
CRACR2B	1102.72	0.72047	3.55905e-07	9.16557e-06
PIK3R3	1670.91	0.717073	7.82749e-09	3.05887e-07
NFKBIE	1358.53	0.716441	1.44635e-06	3.18221e-05
ZNF219	2210.34	0.715186	1.55872e-09	6.91549e-08
IFI6	6837.09	0.714373	7.77737e-08	2.38158e-06
HERC6	522.358	0.713758	0.000466548	0.00444809
MAP3K8	475.011	0.712757	0.000417855	0.00406456
CDKN1C	1133.28	0.710253	3.63011e-06	7.25104e-05
PLEKHN1	283.761	0.707658	0.00630406	0.03459
HMGN5	281.284	0.707494	0.00906583	0.0456621
LMNTD2	255.707	0.7057	0.00668452	0.0362041
ENSG00000255639	1272.47	0.70328	2.79079e-07	7.44173e-06
DDX60L	2304.08	0.701792	7.86848e-09	3.06553e-07
LRFN4	1374.32	0.70129	8.6454e-08	2.5942e-06
TRANK1	5170.27	0.699907	5.05773e-12	3.45132e-10
SYT12	840.414	0.699245	5.84934e-05	0.000806489
CHASERR	2600.29	0.699045	1.16245e-09	5.29722e-08
LONRF3	265.316	0.695748	0.00700565	0.037357
PHYKPL	3298.99	0.694389	2.04146e-08	7.14669e-07
OBSCN	1061.59	0.694354	1.14891e-05	0.00019403
TMEM176B	4724.34	0.693426	6.23754e-08	1.93652e-06
PSTPIP2	929.859	0.693366	1.84002e-05	0.000293073
KCTD9	3811.94	0.692413	9.57357e-12	6.27792e-10
APOBR	2599.07	0.692174	1.18001e-08	4.39416e-07
TSPAN2	410.925	0.692121	0.00922632	0.0462451
TMEM176A	3094.56	0.691934	2.53342e-08	8.53554e-07
FABP5	3263.57	0.691932	1.06809e-11	6.93641e-10
AKR1B10	8752.49	0.691529	2.89552e-14	2.97133e-12
DHRS9	9603.41	0.691372	1.64622e-15	1.99371e-13
SLC16A9	1736.52	0.690613	1.08399e-06	2.46151e-05
ACY1	6796.79	0.689027	9.05342e-15	9.73641e-13
DLL1	797.652	0.686001	2.60095e-05	0.000394634
LGALSL	2370.68	0.683658	2.15214e-09	9.42386e-08
OR2I1P	679.443	0.682399	0.00218961	0.0152829
MBNL1-AS1	399.907	0.681914	0.00557796	0.0315668
CIB2	511.882	0.678593	0.000380159	0.00376047
ELAPOR2	311.701	0.678109	0.00998357	0.048942
SLC9A8	1807.88	0.67601	3.7552e-08	1.21349e-06
SLC27A4	2370.76	0.675096	8.86331e-09	3.33752e-07
H2BC12	684.855	0.674502	0.000787747	0.00680571
ALDH3B1	3780.71	0.674236	4.07198e-06	7.96793e-05
MX1	2795.37	0.673103	3.58368e-07	9.19378e-06
NOXO1	2463.88	0.672551	7.52753e-08	2.31033e-06
CXCL3	1171.71	0.667758	7.98289e-05	0.00104901
MYO15B	20341.4	0.667008	7.19794e-12	4.8624e-10
TGM2	725.472	0.666851	0.0023835	0.0163393
HMGCS2	16396.6	0.664438	1.0808e-12	8.49657e-11
NFKB2	2984.69	0.664004	4.31888e-10	2.06614e-08
UPP1	1027.11	0.663077	9.7444e-06	0.000168807
GPR161	786.882	0.662941	0.000129683	0.00156558
OR7E14P	312.755	0.662849	0.00617961	0.0340043
DIXDC1	388.476	0.662357	0.00753621	0.0396204
ACAA2	13635.8	0.660044	2.16124e-13	1.96308e-11
CCL15	1223.52	0.658212	2.03045e-06	4.33023e-05
RCAN1	7044.09	0.657702	5.8214e-10	2.72673e-08
PSMB8	3352.17	0.657669	6.60556e-08	2.04135e-06
ENSG00000289316	1364.88	0.657002	2.7689e-05	0.000416357
TFF2	6006.18	0.656462	5.02826e-07	1.24027e-05
RIN3	1817.7	0.656403	4.02208e-07	1.01252e-05
FUOM	1057.98	0.652303	1.83816e-05	0.000293073
TAP1	5478.69	0.652114	2.41077e-08	8.22537e-07
CKMT1A	4323.73	0.650438	1.41692e-08	5.16197e-07
PROSER2	1929.46	0.650316	2.79007e-05	0.000419071
PPARGC1B	1373.2	0.648532	7.24922e-07	1.71733e-05
SAMD13	509.98	0.646732	0.000996371	0.00821731
BAIAP2L2	2281.46	0.646434	2.88957e-06	5.92142e-05
SYTL5	564.067	0.645879	0.000618494	0.00560648
GGT6	9887.36	0.645739	2.78131e-12	1.98878e-10
CYP4F2	747.289	0.644999	0.000754875	0.0065852
BMP1	2686.37	0.644541	4.65165e-06	8.97162e-05
HLA-B	59899.9	0.643245	3.90011e-08	1.25429e-06
RELB	2955.49	0.642992	4.53142e-09	1.84036e-07
ALDH1A1	7120.39	0.642105	6.89835e-11	3.81623e-09
CKB	206153	0.641846	1.6739e-12	1.27854e-10
CA2	7391.5	0.638033	2.05903e-12	1.52926e-10
AREG	8105.57	0.637847	1.28952e-08	4.77547e-07
CLN3	4200.57	0.637395	7.85953e-11	4.28991e-09
ABCB6	1006.75	0.637392	1.36329e-05	0.000224317
TPCN2	777.019	0.63735	0.000258801	0.00276675
IL32	21213	0.636525	2.16181e-09	9.43544e-08
DBNDD1	2357.23	0.636307	7.93577e-09	3.06553e-07
ENSG00000235288	1278.8	0.635365	6.96001e-06	0.000125757
EMP1	72161.2	0.634959	7.24098e-17	1.05805e-14
HFE	881.542	0.633799	6.17286e-05	0.000845028
PHGR1	76687.4	0.633327	2.31162e-12	1.69809e-10
LAMB3	28898.2	0.632555	9.08853e-13	7.36007e-11
ENSG00000289100	3727.09	0.632277	1.57081e-08	5.63106e-07
ERAP1	4697.58	0.630616	2.25483e-11	1.35875e-09
PDK1	5811.04	0.630363	3.08092e-12	2.16876e-10
ADGRF4	423.851	0.629525	0.00276998	0.0184058
HPGD	4653.6	0.62667	1.4086e-10	7.33949e-09
AKAP7	2933.73	0.625498	5.83046e-07	1.40969e-05
SDCBP2	17782.4	0.625094	9.59536e-13	7.68749e-11
A4GALT	645.597	0.624637	0.00409599	0.0250397
ITGAV	9092.79	0.624168	1.18176e-12	9.13009e-11
PDGFA	2226.79	0.623695	8.54001e-08	2.57985e-06
NMI	883.351	0.622908	6.03076e-05	0.000828105
IL2RG	6074.91	0.620855	8.83531e-09	3.33632e-07
NAPRT	4102.2	0.62044	1.72712e-08	6.1099e-07
CKMT1B	4588.05	0.619557	1.30593e-10	6.83096e-09
TMC6	5212.64	0.61853	8.18603e-09	3.13839e-07
GREB1L	618.502	0.614615	0.000859577	0.00727663
IL20RA	1169.16	0.614386	2.09455e-05	0.000328937
IL15RA	357.875	0.612716	0.00994184	0.0487945
RNF39	913.781	0.612492	0.000156355	0.00181982
PKN3	363.129	0.612449	0.00657661	0.0357643
ENSG00000274333	545.709	0.612388	0.00749975	0.0394598
BCO1	980.713	0.610911	0.000230839	0.0025188
MUC13	85285	0.610821	2.99768e-15	3.44425e-13
PDXK	24069.6	0.609988	1.73973e-08	6.13838e-07
NAV1	1664.6	0.60954	0.000313759	0.00321483
RNLS	546.047	0.609257	0.00205186	0.0145557
MYEOV	1993.1	0.607495	1.81889e-05	0.000290741
GSN	30511.9	0.606663	1.96112e-10	9.91104e-09
CAPG	10178.5	0.60581	3.02024e-08	9.97569e-07
RHOD	2469.23	0.604902	8.44962e-07	1.97202e-05
DBNDD2	2176.05	0.603995	7.57652e-07	1.78686e-05
NFKBIA	4728.19	0.603611	4.22481e-08	1.34903e-06
GFUS	1874.75	0.602683	1.19979e-06	2.70617e-05
SLC7A8	745.761	0.602439	0.000247697	0.00266596
PDCD2L	440.395	0.602437	0.00280614	0.0185705
TICAM1	3842.56	0.601905	1.73453e-07	4.81762e-06
NUP88	3023.47	0.601307	3.26442e-08	1.07558e-06
LRP4	5094.53	0.601026	1.24737e-10	6.57583e-09
GNAI1	1544.98	0.600791	1.95526e-06	4.18543e-05
NLRX1	2096.64	0.600653	1.70744e-07	4.76206e-06
PPARG	12011.2	0.600163	8.44824e-11	4.57942e-09
MDM2	6696.94	0.599329	9.60018e-10	4.38963e-08
SFN	20844.6	0.598793	3.80906e-09	1.56591e-07
PTPN4	1391.71	0.59848	7.82105e-06	0.000139441
ZNF821	660.643	0.598375	0.000475221	0.00451158
CAPS	1263.05	0.596687	5.22415e-05	0.000731545
STAP2	6091.28	0.596489	8.74612e-09	3.31195e-07
KRT7	5934.03	0.595704	1.04825e-05	0.000179283
SLC2A6	795.528	0.595527	0.00123325	0.00968484
CES3	1299.18	0.594435	4.13675e-05	0.000599895
STK10	1663.84	0.59379	1.28166e-06	2.87553e-05
TAPBP	10856.2	0.592397	2.18029e-08	7.57356e-07
DENND1A	3438.76	0.592388	3.00948e-08	9.96462e-07
MXI1	11687.9	0.591352	2.45143e-12	1.79101e-10
LMO7	23054.3	0.590209	3.07435e-13	2.68367e-11
AK1	7631.25	0.589848	2.2725e-09	9.88648e-08
CLIC3	3274.76	0.58877	7.63413e-07	1.79102e-05
ALAS1	8787.18	0.587058	3.49535e-11	2.03411e-09
PPP1R3G	1431.64	0.585988	4.93551e-06	9.42444e-05
CBLC	5429.38	0.585484	1.9984e-07	5.46028e-06
VASP	14039.6	0.584714	2.21777e-08	7.68388e-07
HTR1D	763.543	0.583565	0.000778858	0.00674441
TCIRG1	3985.94	0.582943	6.30352e-09	2.50705e-07
ZHX2	1403.92	0.582021	8.35592e-06	0.000147676
CLOCK	4999.12	0.58121	7.23085e-10	3.35187e-08
ECHDC2	1118.19	0.580756	0.000402186	0.00394354
PARP3	786.156	0.580546	0.000304732	0.00313668
SHC2	374.428	0.580241	0.00795659	0.0413134
SPHK2	2598.77	0.580082	9.17722e-08	2.71142e-06
PYGL	3810.92	0.579994	1.63384e-08	5.82592e-07
MACROD1	1442.43	0.579449	0.000147037	0.00173084
ETS1	1214.34	0.578696	0.000175314	0.00199735
EIF6	7855.52	0.578533	1.03818e-08	3.89002e-07
HMGCS1	38667.6	0.578376	2.00975e-13	1.84415e-11
CHAC1	1714.54	0.57751	9.25919e-05	0.00118087
STEAP1	437.952	0.577201	0.0048822	0.0285727
LGALS9C	1947.58	0.576734	2.92173e-05	0.000436409
PLS3	2972.13	0.576277	3.60104e-06	7.20368e-05
TLE2	652.647	0.575418	0.00166591	0.0123048
STEAP3	1279.36	0.574391	7.85471e-05	0.00103826
ANXA1	7131.44	0.572359	1.04166e-08	3.89002e-07
TMEM229B	2431	0.572205	5.47182e-07	1.33741e-05
SMIM31	553.567	0.571006	0.00788059	0.0410138
DMTN	3147.4	0.569071	6.52825e-07	1.55686e-05
PCSK7	6500.2	0.568954	2.35154e-09	1.01973e-07
FLNB	131461	0.567324	1.95227e-13	1.80995e-11
KCTD15	443.543	0.567298	0.00673795	0.0363185
HAS3	4532.9	0.567043	2.52606e-08	8.53554e-07
COTL1	10569.8	0.564827	5.21799e-09	2.09389e-07
CCL20	1617.88	0.564738	0.00132817	0.010273
STC2	6684.23	0.563713	7.20179e-05	0.000962363
DISP2	1259.86	0.561276	0.000209107	0.00231741
SPATA18	895.648	0.560298	0.00105413	0.0085935
TNIP1	18082.8	0.560229	2.18025e-11	1.32023e-09
LDHD	546.526	0.560218	0.00411973	0.0251512
IFITM1	1514.3	0.559912	4.57159e-05	0.000654482
CD70	1767.72	0.559805	4.54153e-05	0.000650872
AIFM2	3666.9	0.559202	1.44416e-08	5.23285e-07
MRPS6	4379.92	0.558597	3.97446e-08	1.27515e-06
ABCA1	623.747	0.557921	0.00445412	0.0268145
RUFY3	509.337	0.557856	0.00757227	0.0397322
PAWR	4441.85	0.556574	5.9777e-06	0.000110686
CENPW	701.882	0.55531	0.000887605	0.00747624
CARD11	1448.52	0.554714	0.000474361	0.0045066
SLC7A7	1057.35	0.554057	0.000292131	0.00303252
PIR	696.958	0.553647	0.00115987	0.0092425
TMEM54	22310.4	0.553153	7.13976e-09	2.81466e-07
TCP11L2	729.785	0.552963	0.00166703	0.0123064
GMPPB	3029.25	0.549707	2.47886e-07	6.62491e-06
NT5C	2256.29	0.549699	1.01939e-05	0.000175688
PTCD1	642.266	0.549264	0.0092319	0.0462558
IL27RA	422.733	0.548627	0.00913978	0.0459141
PLPP1	3802.77	0.54754	2.95084e-07	7.80868e-06
SLC25A22	1625.87	0.54726	4.75386e-05	0.00067554
ME3	1458.53	0.547058	3.45996e-05	0.000510488
PDLIM2	3090.28	0.54687	2.3044e-05	0.000358127
TMEM184A	2519.96	0.546359	4.4694e-05	0.000641903
CHST6	671.959	0.546157	0.00643477	0.0351494
MAB21L4	787.083	0.545802	0.00463805	0.0275395
SEC24D	2918.22	0.545504	1.86498e-07	5.12697e-06
RNF223	690.784	0.545093	0.00165359	0.0122273
VSTM2L	1621.56	0.544751	1.03519e-05	0.0001775
UAP1L1	692.421	0.544321	0.00220615	0.0153585
EZR	58667	0.544296	2.02495e-10	1.01573e-08
BCL11B	617.846	0.543483	0.00222757	0.0154915
APOL2	716.543	0.543285	0.000982507	0.00812865
TMEM82	419.607	0.542831	0.00904074	0.0456114
BMF	1187.42	0.542777	0.000264962	0.00281794
LRRC59	12144	0.542246	3.6712e-09	1.51852e-07
CDKN1A	41329.1	0.541402	1.01869e-10	5.41272e-09
LSM8	1347.66	0.541356	0.000125864	0.00152983
FBXO6	635.743	0.540648	0.00561353	0.0317203
NDUFV1	5913.03	0.540462	6.03378e-08	1.88195e-06
SH3GL1	7906.11	0.540315	3.00401e-09	1.2699e-07
FHL2	16455.1	0.540299	3.4403e-08	1.12252e-06
HRCT1	1121.77	0.539063	0.00053108	0.0049786
NEK3	650.358	0.538828	0.00214275	0.0150056
EPHB3	3044.22	0.537177	0.000841504	0.00715971
SLX1A	4301.24	0.535144	8.65662e-06	0.000152718
AK4	9624.22	0.535104	1.41299e-09	6.35279e-08
NOTCH3	1020.16	0.534498	0.00283724	0.0187241
CHMP6	1244.21	0.53404	0.000374771	0.00372087
MIER3	5535.09	0.533915	4.80241e-09	1.9329e-07
TXNRD2	665.926	0.53287	0.00308279	0.0199528
RIPOR1	1637.99	0.531459	0.000226314	0.00247747
LGALS9B	675.53	0.53058	0.00313376	0.020234
MUC4	860.507	0.530216	0.000836191	0.00712804
SLC20A2	5258.75	0.530149	2.52411e-08	8.53554e-07
IFRD1	2022.98	0.529981	0.00129718	0.0100838
CYC1	11006.9	0.529501	4.60055e-07	1.14741e-05
UGT1A1	2707.98	0.528939	3.51913e-06	7.05032e-05
RHOB	10654.3	0.528566	1.06227e-05	0.00018076
APOBEC3C	4092.15	0.52836	1.28343e-06	2.87553e-05
CFLAR	6891.81	0.528272	1.8475e-07	5.08932e-06
NDST1	4824.14	0.527509	1.07465e-07	3.14738e-06
ARID3A	1023.76	0.525566	0.00136272	0.010486
PRSS23	20962.4	0.524831	3.74146e-09	1.54284e-07
SLC26A2	10883.6	0.524561	3.37081e-07	8.71419e-06
MUC5B	2948.68	0.524367	0.000459006	0.00439933
TENT5C	1081.36	0.523251	0.000678815	0.00604725
PARP12	1804.73	0.522896	4.00302e-05	0.000583018
AMPD2	1534.34	0.522807	9.55965e-05	0.0012158
MBOAT2	2977.6	0.522102	4.3052e-05	0.000620975
ZFAND2A	910.697	0.521921	0.000536587	0.00500679
RBPMS	2565.98	0.521891	1.04572e-05	0.000179078
RILP	1742	0.521493	1.50083e-05	0.000243963
CLIC5	6061.62	0.52108	2.38009e-08	8.14135e-07
CYP4F3	811.883	0.520908	0.00739283	0.0390498
INPP4B	2000.27	0.520812	6.72131e-06	0.000121772
AATK	2915.38	0.520278	6.06649e-07	1.4615e-05
EML3	1128.7	0.519862	0.000446547	0.00430318
ALS2CL	1043.89	0.519129	0.000721048	0.00632882
ZMAT3	4293.57	0.518264	8.28531e-08	2.50855e-06
ENSG00000227766	532.707	0.518191	0.00867876	0.0442159
PRKAR1B	1951.34	0.517988	1.29344e-05	0.000214928
PARP9	1367.42	0.516386	8.09729e-05	0.0010599
ECM1	7928.45	0.512305	9.12411e-05	0.00116482
HCP5	1392.13	0.51147	8.90731e-05	0.00114257
TSEN2	513.945	0.510772	0.00961664	0.0477211
ELMO3	4109.24	0.510745	2.3197e-06	4.85729e-05
SLC25A20	1033.2	0.509741	0.000596	0.00544295
RAD18	1180.2	0.509325	0.000411538	0.00401473
DUSP14	830.43	0.509276	0.00570463	0.0321002
NADK2	3029.63	0.508748	1.52927e-05	0.000247985
INTS6	2288.03	0.507514	6.42028e-06	0.000117266
IFNGR2	8009.37	0.5074	2.99829e-08	9.95211e-07
B2M	114877	0.506741	2.89915e-10	1.40698e-08
NTRK2	2968.21	0.505851	0.000239727	0.00259472
FOXRED1	887.532	0.505523	0.00100965	0.0083115
MYOM3	1592.29	0.505113	0.000267969	0.00284094
AIFM1	2828.74	0.505043	1.66367e-06	3.62474e-05
NAMPT	6721.29	0.50459	2.69865e-08	9.00199e-07
HSD11B2	4965.82	0.504138	3.03676e-07	8.00454e-06
MEX3A	1067.55	0.504117	0.00583167	0.0325967
TXNRD1	19052.5	0.503621	2.40957e-10	1.18218e-08
RIOK3	13498.1	0.501813	3.76897e-08	1.21502e-06
LGALS9	5795.32	0.501348	2.06144e-06	4.37687e-05
CDA	4917.76	0.501073	1.38431e-06	3.06578e-05
AMN	3767.72	0.500843	0.000233225	0.0025366
PPIF	4245.78	0.49828	1.08076e-05	0.000183674
TSPO	13773.7	0.498181	7.5197e-06	0.000134963
SORBS3	3341.48	0.498127	2.23923e-06	4.70344e-05
RAC3	497.412	0.498076	0.00956882	0.0475716
ALDH2	21763.9	0.497582	8.82589e-08	2.63074e-06
CD55	10359.5	0.497353	9.23199e-06	0.000160759
KLHL18	1462.92	0.496319	0.00318976	0.0205069
DTX2	3559.86	0.496168	2.06422e-06	4.37687e-05
ENSG00000275216	1402.09	0.49579	0.000795919	0.00685428
TIPARP	3580.76	0.494569	1.2721e-06	2.85967e-05
NXPE4	1070.45	0.49432	0.000631837	0.0056967
TRMT61A	793.883	0.494244	0.00185949	0.0134303
TIMM44	2341.36	0.491884	1.62835e-05	0.000263734
FAM98C	1249.32	0.491623	0.000721249	0.00632882
PRR5L	6503.88	0.490659	5.38197e-07	1.32025e-05
KCNK6	3101.17	0.490431	1.16649e-05	0.000195769
PARP14	2519.85	0.490347	7.30896e-05	0.000972815
SDHA	17299.1	0.490324	9.37726e-07	2.16968e-05
BCL2L15	4382.97	0.490024	4.83445e-05	0.000684821
RFK	4294.07	0.489617	6.56077e-07	1.561e-05
COMTD1	1399.37	0.488966	0.000181592	0.0020583
TMEM98	2814.69	0.488142	1.15245e-05	0.000194189
SLC16A4	805.686	0.487769	0.00359064	0.0226084
MYD88	5478.3	0.48724	1.79908e-07	4.97635e-06
IFIH1	947.299	0.487177	0.00122017	0.00961474
MBOAT1	1659.79	0.486748	9.07193e-05	0.00116066
DNAJC2	1061.76	0.486226	0.00198228	0.0141442
SLC15A1	3876.41	0.484822	0.000146172	0.00172217
TRIM16	5570.29	0.484537	8.90663e-05	0.00114257
RASL11A	922.463	0.483656	0.00960625	0.0477047
SKIL	1289.34	0.483388	0.000564135	0.00520857
UROD	1277.04	0.483354	0.000380113	0.00376047
WSB2	13790	0.483076	6.57179e-08	2.03559e-06
ACOX2	931.04	0.482944	0.00298794	0.0194971
SDR16C5	1437.78	0.482395	0.000194102	0.00217806
PHF23	2345.04	0.482063	1.29659e-05	0.000215186
CLTB	10080.5	0.481473	4.60895e-06	8.92768e-05
DDAH2	5777.59	0.481199	8.35848e-07	1.95414e-05
FCGRT	14875.4	0.48092	6.7694e-06	0.000122478
DNAJB9	2046.94	0.48042	5.0912e-05	0.000715909
P2RX4	5761.65	0.480253	3.31617e-06	6.70365e-05
NAT1	903.647	0.480052	0.00186225	0.0134303
SLC17A4	1140.92	0.479404	0.00276951	0.0184058
QTRT1	1275.67	0.47695	0.000637483	0.00573223
CDX2	20342.8	0.476914	9.22783e-07	2.14619e-05
MRPL28	2309.75	0.476899	0.000193222	0.00217363
DNTTIP1	1892.6	0.476379	0.000392478	0.00387378
MMP14	8080.9	0.476312	6.11539e-05	0.000838014
SPSB1	1575.16	0.476083	0.000241846	0.00261135
A1CF	1290.02	0.476075	0.000757356	0.00659827
NPM3	764.292	0.475703	0.00499811	0.0291242
ERBIN	13396.8	0.475441	1.92141e-06	4.11953e-05
ABHD3	5583.59	0.475374	3.6757e-06	7.32037e-05
GPRIN2	3924.28	0.4749	7.68309e-06	0.000137528
PHLDA3	4067.72	0.473083	4.47573e-05	0.000642127
AGPAT2	18385.6	0.473071	3.10731e-07	8.15006e-06
ENTPD5	7072.03	0.473054	1.63064e-07	4.56901e-06
LRRC8D	3423.1	0.473037	6.14711e-06	0.000113355
IFITM3	3326.87	0.472047	5.50261e-05	0.000765751
TCEA3	2781.42	0.471758	8.70984e-06	0.000152919
RFX5	1651.42	0.470791	0.000247366	0.00266453
UGT1A6	5475.09	0.470422	8.13219e-06	0.000144033
PARM1	11983.2	0.470196	3.88395e-07	9.86994e-06
INPP5J	859.059	0.47016	0.00479047	0.0282201
CTSC	3247.74	0.4685	7.43752e-06	0.000133666
EGFL7	1125.54	0.468129	0.00314925	0.0203243
DSC2	22972.5	0.467053	3.5991e-08	1.16866e-06
LAMA1	907.235	0.466242	0.00721349	0.0382839
MYCL	790.602	0.465766	0.0063141	0.0346168
CAPN1	25249.7	0.465505	5.18485e-07	1.27422e-05
PRDX5	15920.9	0.465322	3.28359e-06	6.65578e-05
NECTIN2	11974.2	0.465224	6.33461e-06	0.000116334
SERTAD3	1230.48	0.465136	0.000618314	0.00560648
CCDC51	1332.78	0.46512	0.000627598	0.0056699
RDH10	3903.48	0.463841	0.000567535	0.00523636
RFNG	1670.75	0.463069	0.000154872	0.00180411
BTN3A1	841.925	0.462929	0.00310146	0.0200543
UQCRC1	20363.5	0.462892	6.30194e-07	1.51011e-05
MRPL12	4400.35	0.462286	2.64026e-05	0.000399247
NTN4	1262.39	0.461502	0.00069612	0.00616465
SFXN5	889.223	0.461147	0.00243772	0.0166327
SLC5A6	1235.99	0.460953	0.00363864	0.0228358
CRYBG2	5862.93	0.460844	1.67485e-05	0.000270158
ACOT2	1139.15	0.459919	0.00181042	0.0131341
FGD6	2948.93	0.459138	1.67283e-05	0.000270158
NMU	1117.66	0.459107	0.00802869	0.0416074
GJB3	3145.11	0.459092	0.000127142	0.00154396
MICALL1	3238.73	0.458526	8.80707e-06	0.000154158
NCK1	1586.46	0.458109	0.000212257	0.00235039
TRA2A	2175.16	0.457558	0.000105738	0.00132969
CDKL5	730.662	0.457106	0.00517752	0.0298206
NRP2	1090.79	0.456794	0.00237595	0.0163064
PCBP4	1895.61	0.45648	0.000147584	0.00173188
CLDN23	6509.79	0.456193	5.03505e-06	9.5467e-05
GPD2	7937.44	0.456154	4.32503e-06	8.41408e-05
F12	718.222	0.456052	0.0096775	0.0479346
MAOA	6225.47	0.456037	2.27068e-05	0.000353296
NFKBIB	1597.61	0.454591	0.000398385	0.00391483
SLC37A1	7178.85	0.454382	2.79842e-06	5.75216e-05
MAPK3	17429.9	0.454242	4.36713e-07	1.09325e-05
PDE4D	1393.07	0.454001	0.00387838	0.0239779
RIT1	1925.49	0.453961	0.000459035	0.00439933
TMPRSS2	31344.1	0.453589	2.5306e-08	8.53554e-07
COA7	1602.85	0.452907	0.000308671	0.00316995
SH3BP1	4933.73	0.452648	2.40858e-06	5.01393e-05
SP6	2295.3	0.45155	0.00028237	0.00295289
APOBEC1	760.479	0.450884	0.00811484	0.0419407
C11orf86	1822.59	0.450852	0.00502734	0.029194
LRRC61	802.562	0.450515	0.00510054	0.0294926
ATP1B1	46106.9	0.450306	7.91381e-09	3.06553e-07
AHNAK2	2580.04	0.449867	0.000162128	0.00187725
LETM1	4641.22	0.449417	5.80112e-06	0.000108012
MOV10	3145.84	0.449344	1.37924e-05	0.000226664
PEX16	954.266	0.449256	0.00299731	0.0195255
SYNGR2	13089.3	0.44913	3.9532e-06	7.77539e-05
SIDT1	1109.98	0.448905	0.00349639	0.0221603
OAS3	4307.88	0.448545	8.6784e-06	0.000152901
SCO2	1526.72	0.448222	0.00134934	0.0104128
TMEM238L	3068.14	0.447875	3.82328e-05	0.000559263
RAB9A	2102.85	0.447757	0.000207197	0.00230383
RBM28	1082.24	0.447565	0.00827022	0.0425675
MISP	36896.4	0.447266	1.02974e-06	2.35823e-05
GNAS	41959.9	0.446103	1.13701e-07	3.30125e-06
TSPAN1	69556.3	0.445713	4.56523e-08	1.45084e-06
ZNFX1	3945.55	0.44509	4.85962e-05	0.000687573
DGKA	4004.71	0.444873	8.07688e-06	0.000143431
MYLK	7072.14	0.444779	2.36174e-06	4.93761e-05
SLC26A3	46534.1	0.444366	4.72493e-07	1.1719e-05
ALDH18A1	29551.4	0.443733	1.65782e-08	5.88022e-07
TMEM39A	1339.13	0.442941	0.000791206	0.00682494
ANAPC1P2	698.4	0.442483	0.00962912	0.0477302
AEN	2123.71	0.442369	0.000130182	0.00156954
ASS1	51928.8	0.441931	1.15274e-05	0.000194189
VARS1	4753.73	0.441831	7.70049e-06	0.000137657
PLK2	2241.35	0.441694	0.00273699	0.0182688
SLC39A8	1412.59	0.441608	0.00106419	0.00865447
LRRC1	6808.03	0.440818	1.05775e-06	2.41006e-05
SH3KBP1	7980.73	0.44043	3.94701e-07	9.99241e-06
CRB3	4652.81	0.439908	6.34358e-05	0.000863999
MED15	7694.14	0.439081	4.93384e-06	9.42444e-05
PRDX6	21412.9	0.43867	7.98037e-08	2.42715e-06
NEDD9	10038.9	0.438325	1.72371e-06	3.74344e-05
LRRC40	952.658	0.43815	0.00434016	0.0262712
DDA1	4157.84	0.437657	4.86411e-05	0.000687573
SELENBP1	15035.8	0.437341	2.74247e-06	5.64579e-05
RGMB	3405.01	0.437201	0.0056171	0.0317272
FAM174C	1521.25	0.436441	0.00112479	0.00900567
PRDM10	1072.49	0.436309	0.00274833	0.0183081
MISP3	1256.45	0.436012	0.00241616	0.0165045
NDRG1	111951	0.435785	3.41485e-08	1.11693e-06
ARSL	2105.05	0.435477	0.00131716	0.0102173
TP53I3	899.311	0.435301	0.00669249	0.0362041
LIG4	773.548	0.433926	0.00683874	0.0366706
SLC9A1	9272.45	0.43371	7.25614e-07	1.71733e-05
PRSS3	9247.65	0.433159	2.87024e-05	0.000429673
BTN3A2	1202.59	0.43245	0.00371614	0.0232354
TMBIM1	35121.6	0.432285	2.94647e-06	6.02883e-05
AKAP5	716.313	0.431936	0.00975324	0.0481855
FGFBP1	11047.3	0.430732	1.12479e-06	2.54126e-05
TNFRSF14-AS1	1565.17	0.430491	0.00183976	0.0133182
SMPDL3B	1874.91	0.42971	0.000294657	0.00305167
PPP1R14B	5869.15	0.429255	3.36178e-06	6.78564e-05
SGK1	758.437	0.429116	0.0093284	0.0466351
ACP5	1268.68	0.428943	0.00172923	0.012675
CORO1B	11165.8	0.428891	1.83119e-05	0.000292359
ATAD3A	2184.82	0.428294	0.000199048	0.00222059
TNFSF13	1975.42	0.428293	0.00301328	0.0196067
EFNA2	3235.37	0.428214	3.28533e-05	0.000486932
FBXL19	2451.77	0.428103	0.000212778	0.00235422
PTK6	6561.09	0.427763	6.58667e-06	0.000119817
ACADVL	22646.5	0.427212	3.3707e-06	6.79344e-05
FAM171A1	3397.82	0.426958	5.06121e-05	0.000713858
FBLIM1	11315.8	0.426825	4.01221e-07	1.01252e-05
TUBB2A	4018.85	0.426539	0.000805474	0.00692769
AMD1	9583.78	0.426459	8.35987e-06	0.000147676
PRLR	1718.29	0.426335	0.00594352	0.0330433
RBM34	1644.53	0.42632	0.000680292	0.00605263
TCTA	1089.23	0.426251	0.00411984	0.0251512
TRIM15	2655.48	0.426098	8.77645e-05	0.00112901
HLA-F	3322.07	0.425691	0.000311769	0.00319688
SRI	17925.2	0.425545	5.65533e-06	0.00010559
SCRN2	1759.16	0.425263	0.00093735	0.00782172
HIGD1A	19035.3	0.425033	9.83552e-08	2.88688e-06
LINC00511	2705.4	0.424291	0.00054679	0.00508334
IRAK2	735.198	0.424073	0.00962266	0.0477302
PSME2	3691.25	0.42346	0.000320609	0.00327503
PITPNM3	2217.46	0.423035	0.00118327	0.0093845
ATP5F1B	56778.2	0.422555	1.07719e-07	3.14797e-06
UBA7	1139.82	0.422448	0.00276589	0.0184058
MGST1	10942.6	0.421564	4.0565e-07	1.01928e-05
FOSL1	892.286	0.420858	0.00696827	0.0372729
GALE	7662.85	0.420842	1.22372e-05	0.000204354
GMPPA	1628.86	0.419784	0.000764534	0.00664358
C6orf132	8285.93	0.41942	5.04284e-06	9.54802e-05
GSDMD	2319.44	0.419293	0.00132258	0.0102534
SH2D3A	3321.57	0.418536	0.000136699	0.00163385
AMACR	2979.27	0.418182	0.000832769	0.0071124
PITPNM1	8348.44	0.417882	6.09027e-06	0.000112616
DUSP8	4663.17	0.417153	0.000344979	0.00347122
DCP2	2274.34	0.417047	0.00858397	0.0438929
B4GALNT3	6624.11	0.417024	3.80207e-06	7.53056e-05
HK2	20981	0.417007	2.48232e-05	0.000380066
MPP7	4305.24	0.416746	1.26159e-05	0.000210155
UCA1	63770.8	0.416293	2.86987e-07	7.6094e-06
LCN2	11185.5	0.416119	3.41629e-06	6.87503e-05
CKAP4	8911.16	0.415728	4.98627e-06	9.47917e-05
SPDEF	1382.72	0.415633	0.0077271	0.040293
TMEM199	1187.62	0.414612	0.00606431	0.0335899
ETFA	15303.3	0.41391	4.99238e-06	9.47917e-05
LACC1	909.918	0.413405	0.00672527	0.0362792
VSIR	3356.71	0.413252	0.000389378	0.003846
RABAC1	3395.39	0.41301	0.00158329	0.0117722
BIK	1752.95	0.411518	0.000739099	0.00646015
TNFRSF14	3567.76	0.411193	0.000163776	0.00189145
GSDMB	1763.67	0.40979	0.000867081	0.00732727
SLCO2A1	2392.45	0.409498	0.00210539	0.0148415
H2AC6	2764.26	0.408782	0.000197088	0.00220421
SLC2A1	25228.2	0.408455	2.44829e-05	0.000376373
ATP8A1	5462.64	0.407982	8.25166e-05	0.00107696
HARS2	2124.07	0.407075	0.000412223	0.0040185
GPI	43924.8	0.407038	6.51487e-06	0.000118671
CPE	5275.35	0.406727	0.000128719	0.0015603
DUSP5	6616.65	0.406417	0.000129371	0.00156397
GFPT1	30537.9	0.406269	1.54932e-06	3.38659e-05
SMPDL3A	4154.43	0.405861	0.000376064	0.00373095
PLA2G2A	4873.92	0.405676	0.000140874	0.00167738
FBXO32	1635.1	0.405357	0.00447413	0.0268988
TRAPPC14	1688.14	0.405343	0.00154848	0.0115646
MVB12A	2043.36	0.404563	0.00349018	0.0221354
SIRT6	3868.11	0.404434	6.46886e-05	0.000876621
PHF19	1746.42	0.4042	0.00133941	0.0103422
MIR22HG	1504.76	0.403613	0.0017619	0.0128375
GALNT7	10655.3	0.403363	3.10268e-06	6.32919e-05
MED16	4500.84	0.4032	0.000231547	0.00252448
ALDH1B1	6774.81	0.403095	0.000430035	0.00416796
HSBP1L1	1204.35	0.403066	0.00332763	0.021251
EGLN3	26566.7	0.40302	2.46621e-06	5.11624e-05
PLIN3	8358.92	0.401986	0.000175323	0.00199735
CD63	27256.6	0.40171	9.93032e-07	2.28584e-05
ENPP1	1236.93	0.401649	0.00506818	0.0293544
RNF186	5177.68	0.400168	8.58236e-05	0.00111005
PDLIM5	11373.2	0.39996	2.85926e-06	5.86825e-05
SMAD3	7144.68	0.399383	1.05314e-05	0.00017989
KAT2B	1223.48	0.39846	0.00642042	0.0351281
TLE5	26483.7	0.398377	4.81117e-06	9.23951e-05
SBNO2	4372.06	0.398058	0.000300802	0.00310574
BCL9L	6829.98	0.397751	1.30292e-05	0.000215703
WDR90	988.605	0.397668	0.00888979	0.0450284
IGHMBP2	869.31	0.397223	0.0094772	0.0472103
UBR4	15733.6	0.397218	2.13313e-06	4.50168e-05
HNF1A	2382.97	0.396485	0.00191944	0.0137469
CYBA	10297.6	0.396188	0.000926449	0.00774038
SEC31A	7793.05	0.396131	1.9616e-05	0.000309505
C4orf19	4079.69	0.396008	6.96865e-05	0.00093586
PEX26	11411	0.395982	0.000819302	0.00701968
FTH1	292511	0.395852	1.69718e-07	4.74327e-06
STXBP2	6982.11	0.395795	5.99732e-05	0.000824356
IER3	5001.74	0.395781	6.87181e-05	0.000925628
TIMM50	2646.91	0.395616	0.000660601	0.00590849
BID	2548.66	0.395337	0.00119413	0.00944581
UFC1	2900.03	0.394982	0.000222346	0.00244399
IRF1	2740.43	0.394868	0.00102128	0.0083816
SERTAD2	5468.99	0.394494	1.68251e-05	0.000270873
GAN	6332.33	0.394034	1.49417e-05	0.000243173
GMIP	2000.8	0.392813	0.000810114	0.00695425
TOB1	12764.1	0.392794	1.02478e-05	0.000176392
MAP7D1	3484.27	0.391906	0.000272087	0.00287553
TRIP10	5317.69	0.391904	0.00023317	0.0025366
ALOX5	1863.87	0.391424	0.00153052	0.0114815
MAP2K2	15641.8	0.391334	2.61151e-05	0.00039579
OTUB2	1258.85	0.39092	0.00522705	0.0300416
PRKCD	5263.52	0.390898	4.59006e-05	0.00065573
FA2H	9303.45	0.39084	6.39033e-06	0.000117197
NDUFB10	3563.91	0.390645	0.000286198	0.00298013
TLCD2	2174.64	0.39046	0.00662987	0.0359666
JUNB	10159.4	0.39037	0.000699514	0.00617843
TRAF3	3237.04	0.390251	0.000536694	0.00500679
TRAP1	7686.14	0.390235	0.000207022	0.00230381
NOP16	1129.46	0.389985	0.00571126	0.0321126
PLOD3	8942.57	0.389956	9.78632e-06	0.000169315
FABP2	1785.35	0.389421	0.0020621	0.0146207
PDHA1	5496.05	0.388585	2.37213e-05	0.000366574
TMEM11	1534.85	0.388062	0.00355514	0.0224374
ASL	5955.87	0.388049	0.000441817	0.00426371
LRRC66	1337.64	0.387683	0.00360136	0.0226547
MUS81	1774.7	0.387599	0.00234751	0.0161585
PAQR8	8689.81	0.387592	8.71352e-06	0.000152919
ZFPL1	1658.85	0.387434	0.00183813	0.0133136
PLXNB1	4886.8	0.387016	0.00241226	0.0165045
BLVRB	3526.21	0.38698	0.00182934	0.013257
WDR12	1685.38	0.386167	0.00628632	0.0345067
PGAM1	47434.8	0.386076	4.43205e-06	8.60983e-05
CASP10	1650.22	0.385885	0.00370719	0.0231902
LXN	925.673	0.385871	0.0100468	0.0491302
DAZAP1	6925.41	0.384749	3.33147e-05	0.000493226
ID3	7082.84	0.384394	0.000162507	0.00188002
TJP2	16027.6	0.383308	1.16246e-05	0.000195338
PSMA3	3669.31	0.382991	0.000110216	0.00137596
CXADR	15731.5	0.382724	6.40123e-06	0.000117237
AKR1A1	6882.75	0.382583	0.000110438	0.0013772
IL4R	5567.4	0.382389	0.000335105	0.00339473
CRYZ	1941.37	0.3823	0.00154479	0.0115434
PKP3	19590.1	0.382261	5.93364e-06	0.000110022
PIK3AP1	1858.09	0.382156	0.0048542	0.0284596
LLGL2	27667	0.381873	3.46325e-05	0.000510488
DLD	6575.42	0.381216	1.85881e-05	0.00029467
STK11IP	1273.61	0.380882	0.00468882	0.0277185
DEF8	1373.97	0.380662	0.00815838	0.0421333
MICALL2	1610.41	0.37866	0.00540608	0.0308071
CLIC1	40636.1	0.377755	5.79651e-05	0.000801672
CLPP	2450.37	0.377663	0.00219358	0.0153027
NDRG2	2144.32	0.377169	0.0021483	0.0150258
NIP7	2080.95	0.377102	0.00104187	0.00851935
TNFRSF21	20797.1	0.377061	0.000124439	0.00151663
ARFRP1	1232.08	0.37682	0.0055002	0.0312147
NME4	3521.92	0.376659	0.000643218	0.00577994
PPP1R1B	15675.4	0.376301	6.43647e-06	0.000117402
IL17RE	3590.34	0.37621	0.000239714	0.00259472
BCAS1	6554.37	0.376017	5.46746e-05	0.000761648
FAM210A	1460.14	0.375746	0.00443803	0.0267415
SMIM22	4892.21	0.375523	0.00166984	0.0123147
PTMA	97380.1	0.37523	1.06246e-06	2.4167e-05
SERPINH1	3247.16	0.375199	0.000258913	0.00276675
UGCG	5601.83	0.375166	0.000141615	0.00168472
AJUBA	6452.77	0.374926	0.000535508	0.00500679
PLA2G4F	1477.67	0.374917	0.00920053	0.0461503
ACER2	3682.12	0.374185	0.000280718	0.0029436
EPB41L5	2022.36	0.373787	0.00376923	0.0235017
IQANK1	1294.79	0.372651	0.00607681	0.0335899
AP3S2	2572.16	0.372594	0.00207253	0.0146792
TRPM4	10162.1	0.372515	0.000108746	0.00136368
GOLT1B	1789.89	0.371014	0.00456285	0.0272011
ST6GALNAC6	3384.27	0.370675	0.000965511	0.0080169
PCK2	10371.2	0.3698	0.000195903	0.0021946
STAT6	11003.7	0.369387	8.73381e-06	0.000153075
TMSB4X	116467	0.368272	5.02368e-05	0.000709384
MRPS15	2593.86	0.367653	0.00168717	0.0124141
INPP5A	2612.51	0.367493	0.000756937	0.00659827
LRATD1	16436.1	0.367337	7.71848e-06	0.000137795
DEDD2	2380.69	0.36726	0.00274372	0.0182865
MTHFD1L	2445.25	0.367155	0.00099065	0.00818017
SRC	6558	0.366883	9.07426e-05	0.00116066
GASK1B	2377.36	0.366525	0.0100561	0.0491399
FNDC3B	5730.54	0.366483	0.000394264	0.00388285
ETHE1	11358.9	0.366293	0.000248932	0.00267347
CGN	13804.5	0.366041	7.07427e-06	0.00012765
FDPS	31637.2	0.36582	1.14054e-05	0.000192859
DUOX2	31505.5	0.364904	0.000118954	0.00146304
RP2	2042.58	0.364405	0.001567	0.0116834
CASZ1	3902.32	0.364276	0.000216428	0.00238478
SAT1	30209.9	0.363691	0.000445305	0.00429429
D2HGDH	1193.91	0.363248	0.00904547	0.0456114
JUP	44299	0.362832	2.59358e-05	0.000394405
ENSG00000260912	3460.07	0.362488	0.0023523	0.0161667
SERP1	12774	0.362397	0.00059214	0.00541506
SMAGP	3420.72	0.362287	0.000774365	0.00671599
CYSTM1	16165.3	0.362171	6.43571e-05	0.000873892
ADAP1	12471.1	0.362145	4.09823e-05	0.000595594
BDH1	4639.7	0.362117	0.000509819	0.0048061
LYPLA2	4880.6	0.361755	0.000145922	0.00172072
TP53	4131.18	0.361617	0.000926937	0.00774038
CALML4	7227.73	0.36132	4.34893e-05	0.000626609
CREB3	2653.09	0.360859	0.00135554	0.0104427
DDB2	1720.54	0.360246	0.00318086	0.0204791
RRP1	1780.53	0.360177	0.00300032	0.0195319
FUT6	2175.11	0.35954	0.00267036	0.0179292
TOM1L2	7218.24	0.359431	4.10351e-05	0.000595719
ARF4	14174	0.359304	7.4225e-05	0.000985975
CDK2AP1	4561.32	0.359223	0.000169491	0.00194741
TMED5	6050.62	0.358564	0.000105171	0.0013238
TUBA1C	20526.3	0.358526	2.96374e-05	0.000442193
COBLL1	1855.17	0.358461	0.00638992	0.0349754
GPRC5C	7161	0.357795	0.000113186	0.00140107
CREB3L1	5485.75	0.356577	0.00145707	0.0110552
MAPK8IP3	2018.47	0.356405	0.0075408	0.039629
TRIM14	4405.06	0.35596	0.000183103	0.00207368
BCKDHB	2385.12	0.355846	0.00406025	0.0248778
ME2	3522.2	0.355749	0.000794325	0.00684494
SCRN1	5338.26	0.35572	0.000196755	0.00220232
LRRC41	5172.16	0.355367	0.000400698	0.00393468
BDKRB2	2407.37	0.355315	0.0021659	0.0151332
BICDL2	2500.32	0.355014	0.00142272	0.010873
KLF3	13837.5	0.354564	2.75973e-05	0.000415443
SULT1A3	2834.61	0.354198	0.00152751	0.0114717
COASY	6096.62	0.354192	0.0001808	0.00205105
NT5C3A	3403.57	0.354023	0.000591886	0.00541506
SLC25A13	2279.22	0.353772	0.00214318	0.0150056
SRSF6	5084.78	0.353634	0.0019495	0.0139548
SLC17A5	6637.18	0.353032	0.000266197	0.00282437
ITPKC	2657.44	0.352038	0.00290431	0.0190665
CDC14B	2742.06	0.351909	0.00102995	0.00844199
KIF16B	3953.54	0.351657	0.000370641	0.0036896
OCLN	9077.41	0.351493	6.06168e-05	0.000831502
KRAS	6200.7	0.351222	0.000257948	0.00276082
FOXA3	2480.56	0.350957	0.00231952	0.0160327
BCKDK	3237.5	0.350714	0.00290473	0.0190665
CLK3	2775.47	0.350675	0.00171482	0.01259
C1QBP	7836.2	0.350433	0.000208769	0.0023171
MFSD3	1843.32	0.349821	0.00643058	0.0351434
TBC1D1	7990.6	0.349758	0.000535422	0.00500679
MYO1C	23222.4	0.34961	2.18416e-05	0.000340623
ADAM8	2733.93	0.349334	0.00382993	0.0237491
SLC35C1	5191.12	0.348623	0.000245587	0.00264749
TMCO4	1322.22	0.348388	0.00976895	0.0482091
PNN	3241.26	0.348382	0.00267781	0.0179292
CXCL16	13561.4	0.348295	0.00219639	0.0153143
MYDGF	9188.21	0.348128	0.00119452	0.00944581
DDIT4	31294.1	0.348122	8.12025e-05	0.00106187
DBNL	5445.63	0.346725	0.000561445	0.00519086
PLEC	62687.1	0.346634	6.70159e-06	0.000121578
IQGAP2	6845.44	0.34645	0.00122993	0.00968028
TRIAP1	1270.14	0.346264	0.00956777	0.0475716
ALDOA	225892	0.346098	0.000465932	0.00444536
CNKSR1	1289.82	0.3453	0.0101153	0.0493215
PPARD	7884.07	0.345251	7.95504e-05	0.00104803
TSKU	4518.05	0.345243	0.000273605	0.0028893
UBE2E1	3490.91	0.3448	0.000707256	0.00622635
COPB1	11586.4	0.344449	6.19472e-05	0.000847158
RHOC	36160.8	0.343867	0.000635217	0.0057195
SLC44A2	7637.98	0.343794	0.000207367	0.00230383
SPTBN2	2074.13	0.343228	0.0034807	0.0221234
MZT2A	4278.75	0.343074	0.0100716	0.0491701
TNK2	4791.28	0.342792	0.000293921	0.00304875
PCCB	3564.35	0.342669	0.00114973	0.00917259
PDE8A	5050.49	0.342639	0.000301233	0.00310781
ARHGAP45	3324.42	0.34209	0.000845389	0.00717957
SLC25A43	2159.27	0.341317	0.00304758	0.0197922
TGS1	1515.51	0.341275	0.00729737	0.0386519
ITGB6	4067.77	0.3409	0.000471165	0.0044794
ARPC2	22795	0.34073	4.69575e-05	0.000669406
GNE	13061.3	0.340647	8.54671e-05	0.00110687
TLCD4	5226.02	0.340218	0.001098	0.00884386
CCPG1	4392.73	0.33964	0.000790953	0.00682494
MTCH2	5466.64	0.339617	0.000325989	0.00331488
NDUFS3	3102.92	0.339444	0.0021142	0.0148958
FBXO28	3665.54	0.339444	0.00114531	0.00914274
ME1	7485.59	0.339254	0.000326368	0.00331623
MGAT3	3125.22	0.339102	0.00155254	0.0115885
COQ10B	2236.64	0.338969	0.00436862	0.0263706
MED8	1760.87	0.337964	0.00551493	0.0312815
PPP1R14D	2988.4	0.337471	0.00970646	0.0480427
PSPH	2189.77	0.337038	0.00296955	0.0193973
ACOT13	3795.43	0.336365	0.000677983	0.00604725
GTPBP2	6871.12	0.336301	0.000451835	0.00434169
APEX2	2243.92	0.33589	0.0035108	0.0222202
CRYL1	6574.42	0.335255	0.000304346	0.00313668
FOXK1	4744.71	0.335125	0.00124218	0.0097311
FLII	15102.7	0.335075	3.9276e-05	0.000572655
SLC8B1	1731.3	0.334767	0.00776239	0.0404613
TUFM	11797.7	0.33465	0.000422613	0.00410226
UQCRFS1	7390.27	0.334612	0.000347368	0.00348888
OPTN	11349.5	0.334125	7.22825e-05	0.000963982
URGCP	4059.48	0.334007	0.000558866	0.00517413
INF2	19440.2	0.333838	0.000259404	0.00276979
CRIP1	3468.09	0.333798	0.00964534	0.0477929
RAP2B	4048.53	0.333707	0.00227114	0.0157457
VAPA	13043.4	0.333406	7.30425e-05	0.000972815
BAZ1A	4010.53	0.333012	0.0014589	0.0110552
TMC4	8900.17	0.332973	0.00177579	0.0129247
METTL13	2170.88	0.332198	0.00325383	0.0208789
PLIN2	8650.93	0.331334	0.00707356	0.0376594
RBM4	4018.04	0.330906	0.00197649	0.0141104
MICOS10	4216.83	0.330897	0.000704798	0.00620878
VDAC1	32205.7	0.330785	2.70184e-05	0.000407641
MAFF	2829.94	0.33052	0.00380236	0.023626
MRPL32	1578.65	0.330254	0.0082773	0.0425676
RTCB	9643.07	0.330108	0.000536602	0.00500679
DGAT1	7289.67	0.329838	0.00279799	0.0185379
SMAP1	4352.11	0.329799	0.000885712	0.00746965
TTC22	4222.21	0.329751	0.000579789	0.00533478
JMJD6	1565.46	0.329612	0.00973382	0.0481096
PSMA6	7464.66	0.329389	0.000336827	0.00340547
GCLM	2016.24	0.329349	0.00721431	0.0382839
ARL2	2414.9	0.329119	0.00427806	0.0259873
DERL2	1698.14	0.329035	0.00728699	0.0386122
BCAR1	8456.39	0.328926	0.000156535	0.00182033
AHNAK	105550	0.328804	5.46278e-05	0.000761648
FPGS	4359.05	0.328722	0.00380322	0.023626
KCTD14	1809.17	0.328681	0.00578386	0.0324104
BOLA2-SMG1P6	1683.55	0.328467	0.00989802	0.0486687
SLC3A2	9098.2	0.32816	0.00157157	0.011711
SSR4	6769.8	0.327764	0.000973784	0.00807064
SLC11A2	28470.9	0.327442	0.000202305	0.00225504
TNFRSF1B	3206.37	0.327333	0.0036792	0.0230688
SRSF7	3799.08	0.327299	0.000822035	0.00702965
ANK3	2458.25	0.327253	0.00596906	0.0331579
GNG5	7183.66	0.32682	0.000733024	0.00641122
SUGT1	2595.86	0.326755	0.00241551	0.0165045
LRP10	33595.2	0.326237	7.96808e-05	0.00104809
USF1	1514.05	0.325722	0.0100042	0.049011
CASKIN2	2342.32	0.325172	0.00380128	0.023626
LRRC19	3992.09	0.325157	0.00203911	0.0144806
PMPCA	3346.11	0.325093	0.00299665	0.0195255
GIPC1	18156	0.324881	0.000295474	0.00305778
ERO1A	47943.9	0.324858	0.000523116	0.00492042
BCL10	4625.87	0.32463	0.000702281	0.00619473
PTK2	7184.74	0.324436	0.000226046	0.00247656
SPATS2L	13332.5	0.324362	7.90657e-05	0.00104306
SERPINB6	16968.2	0.324298	8.65087e-05	0.00111449
UCKL1	2246.52	0.323813	0.00377903	0.023541
PRMT1	8096.29	0.323557	0.000336978	0.00340547
LRRFIP2	5364.74	0.323249	0.00175044	0.0127748
HADHA	18821.2	0.32301	0.000113146	0.00140107
OSBPL3	2683.54	0.322674	0.00453966	0.0271109
MAGI3	2759.02	0.322633	0.00623728	0.0342795
CENPV	4197.13	0.322614	0.000891616	0.00750063
ZBTB7C	3012.18	0.322453	0.00242429	0.0165514
RHPN2	10652.6	0.322415	0.000149533	0.00174797
EIF2AK3	2233.28	0.32211	0.00467574	0.027666
DDT	3630.91	0.321549	0.00416568	0.025408
AOAH	4199.01	0.321521	0.0011127	0.00894083
VAMP8	6438.88	0.321305	0.00212722	0.0149483
XPNPEP2	2046.03	0.32119	0.00593052	0.0329983
HLA-A	144315	0.321086	0.00058785	0.00539418
ENSG00000270149	4156.53	0.321022	0.00111455	0.00894502
CDHR2	10987.3	0.320839	0.000983658	0.00812865
ELOVL1	13427.2	0.320744	0.000429883	0.00416796
CHCHD10	5932.99	0.320602	0.00267478	0.0179292
GCNT3	46354.8	0.320347	4.45018e-05	0.000639826
SMPD1	3001.46	0.32029	0.00904854	0.0456114
PPP2R1B	5062.21	0.320084	0.00111742	0.00896266
COX5B	10994.5	0.319624	0.00215716	0.0150799
ATN1	6127.79	0.319564	0.000957962	0.00796406
MVP	34126.6	0.318757	0.000369788	0.003685
RHOA	40576.1	0.318053	0.000170093	0.00195136
LONP1	7961.02	0.317769	0.000439183	0.00424133
MZT2B	6442.31	0.317067	0.00647582	0.0353305
MFN2	7681.91	0.317008	0.000274455	0.00289372
HLA-E	19411.6	0.316238	0.00766978	0.0401337
KIAA1671	11317.1	0.315586	0.00169415	0.0124587
PRRG1	2134.31	0.315563	0.00850399	0.0435631
NDUFS1	10418.6	0.31447	0.000265685	0.00282341
PIGR	303851	0.31424	0.00029968	0.00309892
BAX	5632.97	0.314237	0.00289549	0.0190245
ZYX	9505.98	0.314193	0.00108547	0.00877447
TENT5A	6065.33	0.313934	0.000527912	0.00495235
GOT2	7057.71	0.313902	0.00121301	0.00956396
RND3	4167.08	0.313572	0.00143051	0.0109077
FAM162A	6761.96	0.313253	0.00102115	0.0083816
DOK4	9802.89	0.313095	0.000226674	0.0024794
S100A11	18690.5	0.313078	0.000568267	0.00523952
UBAP1	4597.01	0.312712	0.00203469	0.0144644
QPCT	4019.96	0.312683	0.0085514	0.0437596
RHOF	12552	0.312409	0.000287789	0.00299438
ENSG00000286070	2081.22	0.312354	0.00721888	0.0382839
DAPK3	2996.63	0.312179	0.00607038	0.0335899
ATP5MC1	2875.58	0.312134	0.00998645	0.048942
UBE2M	3924.48	0.312082	0.00184144	0.0133232
CDHR5	34850.4	0.311941	0.000223554	0.00245326
ISCU	2243.17	0.311728	0.00608386	0.033615
GMDS	12255.5	0.311394	0.000170125	0.00195136
SEC13	5933.49	0.311023	0.00438728	0.0264595
SH3BGRL3	18230.2	0.310557	0.000499864	0.00472883
GPX1	8705.78	0.310211	0.00742931	0.0392098
OTUD7B	4109.13	0.310056	0.00239136	0.0163849
MGRN1	5885.59	0.309077	0.000624815	0.00565128
CCND3	5683.82	0.308675	0.00569273	0.0320869
FAM114A1	4740.22	0.308671	0.0067204	0.0362792
TMEM238	3188.68	0.308612	0.00585888	0.0326945
LAMA5	6476.98	0.308557	0.00100195	0.00825823
DNPEP	4530.48	0.308468	0.00358782	0.0226012
UQCRC2	17243.3	0.308254	0.000344438	0.00346838
EPS8L3	11913.1	0.308197	0.000198453	0.00221763
HSPH1	5335.22	0.308192	0.00173475	0.0127016
MCCC2	6233.15	0.308177	0.000945167	0.00787229
RNF126	4304.65	0.308018	0.00157516	0.0117304
BAG1	5225.08	0.307918	0.00101818	0.00837661
SLC7A5	14758	0.30746	0.000820154	0.0070225
MCU	5578.15	0.307127	0.000867281	0.00732727
ANXA4	11050.7	0.307015	0.00348529	0.0221324
ATP13A2	17250.2	0.306989	0.004262	0.0259077
SEC24A	5055.84	0.306276	0.00122769	0.00966831
SEC61G	4343.6	0.30623	0.00143915	0.010955
STBD1	7435.53	0.305661	0.000463187	0.00442861
SLC25A3	35055	0.305446	0.000361445	0.0036072
VPS52	2403.96	0.305212	0.00589354	0.0328606
PIM3	5839.43	0.305073	0.00284975	0.0187975
MAPKAPK3	2760.06	0.305054	0.00960594	0.0477047
DECR1	3046.34	0.304984	0.00510301	0.0294926
CLTC	37154.4	0.304722	8.13437e-05	0.00106269
DENND1C	2795.88	0.304495	0.00383103	0.0237491
BAK1	3720.97	0.30439	0.00584304	0.0326401
ILVBL	5932.11	0.303652	0.00246318	0.0167658
EIF3B	10994.4	0.303434	0.000408951	0.0039982
PARD6B	1879.66	0.303084	0.00977235	0.0482091
NDUFB8	3985.09	0.30279	0.00476116	0.0280967
PWWP2B	3483.35	0.302668	0.00762266	0.0399335
OGFR	2183.27	0.302056	0.00971164	0.0480507
NDUFS2	6227.03	0.301167	0.000910399	0.00763474
NUP205	4633.75	0.301037	0.00281375	0.0186056
MYO18A	11019.9	0.301027	0.000890607	0.00749683
MYH14	78346.6	0.300747	0.000350101	0.00350962
RAB6A	14395.3	0.300639	0.000420425	0.00408661
SPAG1	2289.55	0.299623	0.00898742	0.0453861
PXDN	6177.81	0.299469	0.00250459	0.0170046
YWHAH	11685.3	0.299157	0.00154071	0.0115434
TMEM141	12827.9	0.298916	0.00168115	0.0123834
IGSF9	6061.05	0.298272	0.00287913	0.0189263
NACC2	3269.67	0.298174	0.00324804	0.0208517
SLC40A1	36537	0.297847	0.00121251	0.00956396
CHMP2A	7321.26	0.297317	0.0036901	0.0231048
COPG1	11879.3	0.297147	0.000322388	0.00328821
PPP2CB	9605.34	0.297033	0.000698714	0.00617542
RNASE4	6503.54	0.296911	0.00263475	0.0177183
YWHAZ	100489	0.296777	0.00013037	0.0015704
IMP4	2959.38	0.29668	0.00473817	0.0279856
FAM136A	2696.13	0.296422	0.00935562	0.0467538
MTMR11	3505.87	0.29634	0.00350727	0.0222083
CD74	2918.62	0.295408	0.00538344	0.0307302
ACADS	4780.06	0.295295	0.00896049	0.0452842
SNX13	5333.5	0.294462	0.00184892	0.0133701
TGFA	5979.08	0.294288	0.00127326	0.00993982
NDFIP2	11074.8	0.293852	0.000678402	0.00604725
FBXW5	13462.6	0.29376	0.00161412	0.0119683
ENSG00000238045	2587.95	0.2937	0.00669209	0.0362041
BCKDHA	2915.2	0.293523	0.00959664	0.0476923
ZNF395	9848.6	0.293488	0.00233246	0.0160961
TNFRSF10D	4360.98	0.293209	0.00375975	0.0234535
MEF2D	4468.02	0.293139	0.00570281	0.0321002
PGAP6	16413.4	0.293083	0.00174805	0.0127659
COX7B	4710.67	0.292949	0.00188787	0.0135642
C1orf43	11797.3	0.292688	0.000613928	0.00557637
KARS1	7527.95	0.292151	0.00208354	0.0147416
TNFRSF11A	5674.78	0.29199	0.00146456	0.0110856
RBM3	11093.4	0.291647	0.00405086	0.0248316
HDHD3	5622.6	0.291594	0.0025008	0.0169875
HM13	4914.47	0.291536	0.00394189	0.0242743
RPS27L	6970.56	0.291338	0.00154279	0.0115434
IVNS1ABP	6629.57	0.29123	0.00862227	0.044005
MAP4K4	3708.6	0.291149	0.00672477	0.0362792
DESI1	2861.37	0.290813	0.00601888	0.0333795
SERPINB5	4958.95	0.290592	0.00235144	0.0161667
RELA	6135.54	0.290468	0.00318716	0.0205
SORD	5104.07	0.290334	0.00502745	0.029194
ATP5F1D	6782.74	0.290108	0.0100084	0.0490137
MRPS2	2848.1	0.289762	0.00875652	0.0444875
VSNL1	3309.95	0.289517	0.00650225	0.0354316
USP54	4318.08	0.289267	0.00254977	0.0172487
SCFD1	2404.34	0.289196	0.00893583	0.0451765
MYO7B	15094.8	0.289163	0.000470783	0.0044794
FAM83E	7103.16	0.289016	0.00149718	0.0112691
TMUB1	3412.75	0.288988	0.0086153	0.0440028
TRABD	3040.58	0.288507	0.00573389	0.0321791
FKBP8	15548	0.288456	0.00368177	0.0230742
RTN4	25292.2	0.288152	0.000320999	0.00327653
ANP32A	9219.83	0.287721	0.00137991	0.0106062
TIMM17A	3387.26	0.286993	0.00431593	0.0261937
ATP6V0E1	7214.67	0.286559	0.00466352	0.0276419
NME1	2726.88	0.28639	0.00758981	0.0398019
PTP4A1	21430.8	0.28636	0.000500731	0.0047337
SLC52A3	3117.1	0.285615	0.00647874	0.0353321
FUT2	4590.41	0.285609	0.00254104	0.017226
MTA2	6686.76	0.285538	0.0017094	0.0125571
ACLY	28960.8	0.284964	0.000345708	0.00347596
SUCLG2	14819.8	0.284742	0.00147107	0.0111162
GCLC	4952.28	0.283575	0.00601546	0.0333743
PSME1	6834.27	0.283449	0.00501639	0.0291836
GNB2	21397.8	0.283228	0.00435831	0.0263485
ACTR3	18597.8	0.283059	0.000560716	0.00518769
CBS	3805.35	0.282984	0.00756101	0.0397024
OAS1	9023.33	0.282866	0.00107744	0.00872007
SLC6A8	71757.1	0.282779	0.00307226	0.0199132
KRT80	12980.6	0.282067	0.00424457	0.0258306
CLUH	8601.11	0.281761	0.00111041	0.0089331
TSPAN6	5513.69	0.280906	0.00328186	0.0210068
ST3GAL4	11165.6	0.280793	0.00507037	0.0293544
WDR1	41055.6	0.280653	0.000655994	0.0058751
CTNNA1	48947.2	0.280537	0.00026349	0.00280895
MACIR	3055.16	0.280157	0.00652229	0.035512
ASCC3	3813.16	0.279993	0.00506802	0.0293544
APOL6	9817.5	0.279979	0.00131358	0.0101954
RETREG1	5523.71	0.279768	0.0024162	0.0165045
ARHGEF16	4960.05	0.279611	0.00501468	0.0291836
MAST2	8641.5	0.279422	0.00106346	0.00865379
CARS1	5776.95	0.279083	0.00213165	0.014956
MKRN1	11948.2	0.278927	0.00379325	0.0236077
ETF1	8200.44	0.278245	0.00141286	0.0108161
SVIL	7068.67	0.277913	0.00195087	0.0139572
LDHA	151519	0.277804	0.000285382	0.00297625
TSC22D2	3646.4	0.277295	0.00811428	0.0419407
TOMM40	4471.77	0.27685	0.00612905	0.0337814
RABL6	13873.7	0.276631	0.00145762	0.0110552
PRDX1	18173.7	0.276313	0.00125043	0.00977868
PPP1R11	5657.23	0.276115	0.00280706	0.0185705
CD68	6892.37	0.275439	0.00944601	0.0471179
ANXA11	33609.4	0.275116	0.00116442	0.00926775
PLD1	4733.58	0.274755	0.00460851	0.0273882
PAK2	11687.3	0.274635	0.00233635	0.0161137
CAB39	13271.4	0.274573	0.000845441	0.00717957
PRELID1	16647.9	0.274457	0.00447675	0.0269005
MDH2	16080.2	0.274192	0.00357256	0.0225157
PKM	146645	0.274019	0.000575847	0.00530214
CAPZB	16847.2	0.273867	0.00144632	0.0109971
NPEPPS	13027.7	0.273797	0.0030737	0.0199132
OAZ1	33214.3	0.27306	0.00377345	0.0235171
GBE1	4670.23	0.272244	0.009049	0.0456114
CDC42SE2	10454.3	0.272077	0.00113766	0.00909248
UGDH	10727.2	0.271661	0.00154446	0.0115434
IRAK1	10664.1	0.271373	0.0020254	0.0144061
PHB	8696.59	0.270527	0.00721936	0.0382839
TMEM214	5692.12	0.270519	0.00409582	0.0250397
NDUFV2	4894.42	0.270154	0.00401484	0.0246486
ITSN1	4295.06	0.269961	0.00566359	0.0319372
SLC25A23	16837.4	0.269939	0.000906999	0.00761098
PRR13	17121.9	0.269896	0.00124824	0.00976721
GSK3A	5332.96	0.269677	0.00389135	0.0239961
ATE1	4027.15	0.269662	0.00675716	0.0363637
SLC16A3	26783.7	0.269107	0.0029501	0.0192984
CC2D1A	5617.23	0.268923	0.00403283	0.0247437
ZFP36L1	6957.31	0.268829	0.00296381	0.0193692
STAG2	9705.04	0.268686	0.00286339	0.0188689
CARM1	6584.96	0.268263	0.00254356	0.0172298
FOSL2	15793.2	0.268064	0.00104944	0.00856566
B4GALT1	13391.8	0.267472	0.00103852	0.00849824
SDC1	20798	0.267105	0.00158012	0.0117551
ATP9A	11368.1	0.267081	0.00129771	0.0100838
PRKCZ	3780.41	0.266937	0.0100907	0.0492198
FAR2	4109.27	0.266559	0.00674644	0.0363205
INPPL1	5119.26	0.265823	0.00460672	0.0273882
CXXC5	3252.66	0.265206	0.0090546	0.0456225
IBTK	8373.25	0.265107	0.00477605	0.0281599
TBRG4	3913.29	0.265056	0.0102814	0.0499325
EPN1	15964.5	0.264831	0.00484929	0.0284596
LIPH	9338.8	0.26483	0.00449203	0.0269342
JPT1	12564	0.264515	0.0057354	0.0321791
HSPE1	5261.06	0.264432	0.0044894	0.0269304
P4HA1	21486	0.264412	0.00295785	0.0193396
BSG	62085	0.263736	0.00470715	0.0278146
CAPNS1	21568.7	0.263467	0.00341213	0.0217184
P2RY2	4586.62	0.263438	0.00697673	0.0372915
CMAS	14822.9	0.263248	0.00237913	0.0163177
ARFGAP3	4310.14	0.263159	0.00756045	0.0397024
DTX3L	4561.08	0.262917	0.00867402	0.0442159
EPS8	15084	0.262865	0.00149508	0.0112691
PTBP3	26933.3	0.262822	0.00143794	0.010952
SSR1	11974.7	0.261875	0.00533506	0.0304929
SYNJ2	4311.65	0.261603	0.00732059	0.0387444
USP12	6356.29	0.261346	0.00665587	0.0360785
PNP	4825.75	0.260908	0.00869579	0.0442793
FAM83H	13763.6	0.260654	0.00163869	0.0121372
UBE2L3	8974.13	0.259462	0.00466128	0.0276415
PGM1	9272.24	0.259356	0.0029084	0.0190813
KRT19	149740	0.25879	0.00610538	0.0337041
ADSS2	4681.18	0.258587	0.00866339	0.0441813
LGALS3	99770.5	0.258573	0.0026153	0.0176139
TRAM1	15871.5	0.257547	0.00457584	0.0272543
CEACAM5	216113	0.257502	0.0010936	0.00882196
SERPINE2	10696.9	0.257219	0.00306828	0.0199068
GARS1	11941.2	0.256897	0.00292113	0.0191368
SMG7	6871.78	0.256694	0.00558062	0.0315668
NEDD4L	7124.38	0.256481	0.00662084	0.0359416
GBP3	9233.81	0.255874	0.00399056	0.0245291
S100A6	143981	0.255526	0.0100519	0.0491374
ACTN4	92256.1	0.255145	0.00507533	0.0293705
ABLIM1	13225.6	0.255014	0.00976812	0.0482091
PKIB	6458.58	0.254514	0.00453266	0.0271052
SPINT2	80995.6	0.254448	0.00819937	0.04228
PLOD2	26272.5	0.25394	0.00153602	0.0115163
ITGB4	51255	0.253785	0.00178044	0.0129515
IST1	10285.3	0.253655	0.00514733	0.0296949
GALNT3	13027.6	0.253113	0.00501706	0.0291836
RNF19B	5556.11	0.252703	0.00871577	0.0443475
EIF5A	27867.1	0.252608	0.00436138	0.0263485
KCTD5	4957.14	0.251697	0.00891567	0.0451425
TRAF4	9301.26	0.25131	0.00674613	0.0363205
ECPAS	8030.59	0.248185	0.00683042	0.0366552
HNRNPD	8731.34	0.247715	0.004363	0.0263485
LGALS4	218920	0.247332	0.00495342	0.0288888
RIN2	4863.87	0.246177	0.00976828	0.0482091
COX8A	10013	0.245352	0.00849725	0.0435631
PLEKHJ1	6276.71	0.245202	0.00678893	0.0365054
ACTB	302322	0.245068	0.00342192	0.0217704
PDLIM1	19852.2	0.244984	0.00572517	0.0321754
EPCAM	155715	0.244557	0.00340246	0.0216671
ECHS1	12709.8	0.244363	0.00529378	0.0303261
FAT1	55223.6	0.244326	0.00132699	0.0102698
CSNK2B	4784.2	0.244172	0.0095202	0.0473825
CDC42	12558.6	0.243728	0.00928592	0.0464745
GDA	6943.34	0.243717	0.00698818	0.0373231
SIPA1L3	8383.21	0.2435	0.00571162	0.0321126
MAP1LC3B	8854.14	0.242823	0.00908054	0.045719
HSPA9	18185.9	0.242534	0.00452659	0.027081
NIBAN2	31888.2	0.242406	0.00299789	0.0195255
S100A10	40231.5	0.242286	0.00252246	0.0171173
ACOX1	9579.21	0.241977	0.0102188	0.049754
LPIN2	7743.22	0.241899	0.00743414	0.0392098
SQOR	13257	0.241851	0.00857985	0.0438885
PKN2	7910.27	0.241775	0.00544241	0.0309747
B3GNT3	7609.15	0.241468	0.00986384	0.0485504
GSKIP	9220.13	0.241446	0.00868004	0.0442159
PCBP1-AS1	5250.22	0.241445	0.00947858	0.0472103
MYORG	8830.14	0.241007	0.00467191	0.027666
SH3GLB1	11692.6	0.24099	0.00387311	0.0239716
MEP1A	13946.9	0.240854	0.00480533	0.0282458
CNN2	11217.6	0.240436	0.0066447	0.0360326
GSPT1	11348.9	0.240362	0.00489166	0.0286156
YARS1	8878.61	0.240233	0.00584565	0.0326401
DNM2	52971	0.240188	0.00307208	0.0199132
CLMN	11554.5	0.240047	0.00447901	0.0269005
CORO1C	10126.9	0.239494	0.00476992	0.028136
ENSG00000286037	12801.2	0.23923	0.0100365	0.0491
USH1C	12826.7	0.239218	0.0076729	0.0401337
PREP	10329	0.238616	0.00433554	0.0262712
ARL6IP5	17245.1	0.238241	0.00593616	0.0330161
CYCS	15717.6	0.238226	0.00336275	0.0214447
TTLL12	9848.17	0.238023	0.00919958	0.0461503
ATP5MC3	13901.5	0.237152	0.00860668	0.0439792
ABHD12	7446.99	0.236739	0.00875189	0.0444875
RAB11FIP1	23887	0.235228	0.00501915	0.0291836
PFKP	20618.8	0.235192	0.00699316	0.0373348
HECTD3	5990.78	0.234778	0.00912591	0.0458615
PLXNB2	45183.8	0.23303	0.00338313	0.0215645
WIPF2	7107.72	0.231529	0.00879979	0.0446398
DIP2B	7579.47	0.231063	0.00994997	0.0488166
SF3B1	13797.5	0.23095	0.00539426	0.0307789
MYO6	12926.4	0.230864	0.00818672	0.042231
TMEM30A	16482.6	0.230515	0.00761819	0.0399264
LAD1	20901.7	0.229794	0.00610324	0.0337041
SERINC5	10360.2	0.229442	0.00973429	0.0481096
GNG12	21406.3	0.228836	0.00388013	0.0239779
TFF1	23248.5	0.227808	0.0058138	0.0325239
ECE1	27395.5	0.227058	0.0052538	0.0301488
PFN1	44988	0.226536	0.00919183	0.0461411
ACAT2	15682.3	0.226367	0.00532442	0.030445
MYO1E	14437.2	0.225959	0.00612532	0.0337814
CTTN	17220	0.225481	0.00528113	0.0302762
TPMT	7887.68	0.224976	0.00946974	0.0472103
ARF1	33463.2	0.224216	0.00871062	0.0443381
PHB2	11976.2	0.223059	0.00875353	0.0444875
CAP1	31679.6	0.22273	0.00516556	0.0297645
ATP5PB	11121	0.222443	0.00912553	0.0458615
RAP1B	10299.1	0.22185	0.00827412	0.0425675
GHITM	20807.7	0.220042	0.00631388	0.0346168
CTSD	73188	0.220012	0.00841201	0.0431943
PDCD6IP	20317.7	0.219059	0.0102917	0.0499461
ENO1	121200	0.218636	0.00523506	0.0300748
PLS1	49742.6	0.218311	0.00525467	0.0301488
COPB2	11251.3	0.216604	0.00962694	0.0477302
CFL1	61708.6	0.214873	0.0101251	0.0493517
CD24	61627.6	0.211803	0.00606467	0.0335899
CHP1	32098.8	0.209937	0.0086074	0.0439792
DYNC1H1	29732.9	0.209431	0.00961179	0.0477146
HSPA8	54499.5	0.208225	0.00691657	0.0370289
MYO5B	21532.9	0.208214	0.00862085	0.044005
SLC44A4	37991.9	0.204664	0.00937102	0.0468133
RPL6	51376.3	-0.209266	0.00717166	0.0381212
RTN3	15860.8	-0.211938	0.00997295	0.0489115
RPL5	46086.2	-0.215178	0.00712306	0.0378779
TUBB4B	38103.7	-0.215531	0.00986683	0.0485504
MICAL2	30312.6	-0.221252	0.00485189	0.0284596
PRDX3	9195.72	-0.227588	0.00752461	0.0395749
CCNI	36475.7	-0.2281	0.00492567	0.028752
RPL7A	63245.7	-0.229984	0.00479426	0.02823
UHMK1	10621.7	-0.230882	0.00800963	0.0415425
PRRC2B	12443.9	-0.233111	0.00672506	0.0362792
RPS4X	41216.7	-0.233308	0.00617587	0.0340043
RPL23A	36754.3	-0.23418	0.00584672	0.0326401
LRP1	31761.5	-0.23429	0.00518144	0.0298304
EIF1	30414.8	-0.237048	0.00409047	0.0250288
FGFR4	8472.28	-0.238703	0.0100617	0.0491496
ACSL3	12440.3	-0.241201	0.00462913	0.0274986
RPS15A	21064.8	-0.24168	0.00818144	0.04222
TPP1	7268.09	-0.242124	0.00572892	0.0321791
LRRC75A	8707.15	-0.243589	0.00458789	0.0272898
H3-3B	28496.5	-0.243897	0.00330762	0.0211433
RPL26	29219	-0.244423	0.00643107	0.0351434
SMAD4	6107.07	-0.245125	0.0082563	0.0425391
STARD7	10574.1	-0.24622	0.00363217	0.0228058
RRAGA	4186.33	-0.247707	0.0099037	0.0486687
SRP9	14239.1	-0.248273	0.00356848	0.0225111
ENDOD1	5423.77	-0.248763	0.00668472	0.0362041
M6PR	5683.34	-0.249936	0.00617741	0.0340043
SLC35A4	5593.22	-0.250244	0.00681959	0.0366117
GANAB	33361.8	-0.251929	0.00408366	0.0249984
SUN1	9243.78	-0.2544	0.00622022	0.0341998
EIF4B	42281.9	-0.254539	0.00109383	0.00882196
BNIP3	10891.8	-0.25544	0.00226637	0.0157207
MCM3	5924.82	-0.256178	0.00610751	0.0337041
MLEC	55252.7	-0.256827	0.00255208	0.0172487
COQ8A	4191.12	-0.258131	0.00926141	0.0463827
SH3YL1	7186.09	-0.258266	0.00328314	0.0210068
LRBA	10423.7	-0.260484	0.00327895	0.0210068
ACO1	5350.07	-0.261775	0.00645964	0.0352566
FKBP9	13959.9	-0.262106	0.0055226	0.0313118
MBTPS1	5951.96	-0.262513	0.00589912	0.0328645
LY75	6235.13	-0.263118	0.00367776	0.0230688
RPL36	19852.2	-0.264878	0.00806849	0.0417456
PKP4	6853.31	-0.265442	0.00563396	0.0317957
KHNYN	12889.1	-0.265817	0.00142905	0.0109077
SKAP2	3754.44	-0.266345	0.00672331	0.0362792
GALNT12	8778.61	-0.267521	0.00328109	0.0210068
EEF2K	2958.68	-0.26918	0.00980005	0.048328
RALGAPA2	6914.64	-0.269244	0.00767565	0.0401337
CBX6	6279.97	-0.269732	0.00556548	0.0315284
EEF2	190395	-0.270025	0.00243895	0.0166327
UNC45A	5124.03	-0.270499	0.00354023	0.0223643
TMA7	4510.67	-0.27098	0.0065617	0.0357121
SRXN1	3632.22	-0.271326	0.00851153	0.0435722
GOLGB1	9227.98	-0.271696	0.00660357	0.0358736
NPC2	10870.8	-0.271963	0.00586217	0.0326992
RPL7	55443.2	-0.272363	0.00210262	0.0148298
SEC62	7068.5	-0.272378	0.00267958	0.0179301
RPS20	27172.8	-0.272427	0.0021349	0.0149632
AP1G2	3777.83	-0.272917	0.00701889	0.0374128
APEX1	7555.12	-0.273571	0.0023086	0.0159807
CMTM6	12761.8	-0.274426	0.000952809	0.00792612
BLOC1S6	4838.44	-0.274519	0.00514437	0.0296949
ERMP1	10100.3	-0.275473	0.00148996	0.0112399
TBCD	3534.19	-0.276283	0.0084821	0.0435043
ATAD2	2799.44	-0.277622	0.0102529	0.04983
NONO	19154.2	-0.277766	0.00116688	0.00927637
ATRN	3227.04	-0.279001	0.00717558	0.038127
SRF	4171.23	-0.27999	0.00418869	0.0255252
CIRBP	7414.8	-0.280375	0.00399768	0.0245616
ABCA2	8358.92	-0.280938	0.00252713	0.0171404
KCNQ1	10846.5	-0.281507	0.00116296	0.00926167
HS2ST1	3517.7	-0.281615	0.00542405	0.0308964
TBX3	4845.84	-0.281739	0.00981114	0.0483295
STX3	8323.08	-0.281806	0.00201798	0.0143685
EIF3L	19194.4	-0.282192	0.00522706	0.0300416
RPS23	33678	-0.28238	0.00109197	0.00882175
CNOT7	5549.51	-0.282553	0.00465844	0.0276415
RPRD1A	5080.35	-0.28374	0.00241427	0.0165045
PNRC2	11283.5	-0.284221	0.00101906	0.00837739
VPS39	3705.6	-0.28482	0.00391991	0.0241611
G3BP1	13253.8	-0.285109	0.000654488	0.00586552
KIAA0040	2817.52	-0.286116	0.0095343	0.0474351
SIAE	13555.1	-0.286343	0.00453695	0.0271067
CEMIP2	17016.3	-0.286456	0.000690998	0.00613141
CISD2	2872.51	-0.286759	0.00811881	0.0419451
MBD3	4409.09	-0.287057	0.00355003	0.0224157
NOX1	3550.28	-0.287467	0.00650546	0.0354347
HEBP1	4976.34	-0.28751	0.00233752	0.0161137
BACE2	11145.2	-0.288328	0.00207047	0.0146723
MANF	5007.36	-0.289088	0.00285191	0.0188025
RPS3A	67967.8	-0.289296	0.00059507	0.00543815
FEM1B	5422.69	-0.289559	0.00349081	0.0221354
MARCKSL1	23522.7	-0.289596	0.000372361	0.00370241
CALCOCO1	2521.6	-0.28977	0.00743771	0.0392098
KLHL12	2772.41	-0.289952	0.00634767	0.0347583
CENPB	6279.19	-0.290659	0.00125986	0.00984667
GLUL	19638.2	-0.291567	0.00112779	0.00902431
IRF2BP2	19731.9	-0.292605	0.000340317	0.00343201
NT5E	7208.96	-0.292729	0.00306331	0.0198841
IGBP1	5455.17	-0.293241	0.00554644	0.0314337
PCBP2	28293.3	-0.29336	0.000357462	0.00357542
SUZ12	4858.32	-0.293669	0.00287502	0.0189085
MESD	3674.19	-0.294348	0.00312459	0.0201845
LAMB1	7635.29	-0.294758	0.00287052	0.0188974
TBCB	2556.05	-0.294779	0.00743694	0.0392098
GIPC2	3786.81	-0.294964	0.00279163	0.0185049
FYTTD1	3819.72	-0.295143	0.00790208	0.0410621
RPL38	12751	-0.295184	0.00291817	0.0191268
ANTXR2	8954.72	-0.295348	0.000729503	0.00638874
LDLR	42389.6	-0.295806	0.00050814	0.00479363
ZKSCAN1	12748.6	-0.296085	0.0102393	0.0497822
RPLP1	59633.6	-0.296126	0.00244044	0.0166327
ARHGEF12	12823.2	-0.29645	0.00111188	0.00893958
PURB	4462.91	-0.296731	0.00681074	0.0365788
SMC1A	6006.51	-0.296921	0.00816207	0.0421362
ADGRA3	3667.9	-0.297135	0.00749177	0.0394484
ATP13A3	10598	-0.297578	0.00605916	0.033589
CCNG1	16144.1	-0.297889	0.00076284	0.00663463
LPIN1	5601.86	-0.298035	0.0026781	0.0179292
NUCKS1	17797.6	-0.299427	0.000253114	0.0027134
SLC44A1	22534.3	-0.299688	0.000208906	0.0023171
RPS4Y1	11270.5	-0.299868	0.000511376	0.00481693
PRKACA	5060.37	-0.300488	0.0022004	0.0153264
NETO2	3419.56	-0.300947	0.00327641	0.0210037
TTC3	13526.4	-0.301019	0.000282483	0.00295289
SNX19	4501.98	-0.301038	0.00228946	0.0158645
ADCY3	2487.56	-0.301226	0.00805016	0.0416705
RETREG2	6258.55	-0.301458	0.000922644	0.00771817
TRIM28	19310.9	-0.301708	0.000149406	0.00174797
RPS27	35365.7	-0.302392	0.00146037	0.0110602
AHR	7652.66	-0.302655	0.00123635	0.0096968
ZNF146	3993.87	-0.303169	0.00734924	0.0388501
PELP1	2948.04	-0.303429	0.00530236	0.0303576
MEN1	2218.58	-0.303611	0.00679653	0.0365317
CLNS1A	4572.34	-0.303796	0.00159967	0.0118743
KDSR	2917.02	-0.304014	0.00474897	0.0280371
ASH1L	4506.6	-0.304133	0.00763727	0.0399797
RNF145	7114.67	-0.304242	0.00680637	0.03657
ENY2	2190.8	-0.304752	0.00798146	0.0414266
JUND	33840.7	-0.305509	0.00931503	0.0465856
APMAP	5017.48	-0.30574	0.00145461	0.0110492
GNS	10315	-0.305823	0.000511685	0.00481693
GUSB	6687.88	-0.306204	0.00107107	0.00868422
TEX261	3000.63	-0.306924	0.00433914	0.0262712
CPPED1	2072.47	-0.307435	0.00846791	0.0434481
SH3BP4	10443.2	-0.308347	0.000941117	0.00784342
PEX6	2536.04	-0.308897	0.00825909	0.0425391
PRMT2	4536	-0.308987	0.00196085	0.0140137
KIAA0319L	6289.81	-0.309167	0.00106779	0.00866809
TMEM30B	8980.63	-0.309615	0.00039291	0.0038752
EXT2	7237.57	-0.309827	0.000410405	0.00400901
TTC37	3560.56	-0.309837	0.00707243	0.0376594
SHMT1	4550.61	-0.31076	0.00467356	0.027666
RB1CC1	3430.07	-0.311128	0.00209123	0.0147787
CKAP5	6862.39	-0.311432	0.000599621	0.00546488
NNT	4117.76	-0.311883	0.0054933	0.0311983
UBR3	3798.78	-0.311922	0.00530748	0.030374
KIAA0930	5700.38	-0.31204	0.00417277	0.0254397
IMPDH2	9904.21	-0.312469	0.000253467	0.00271503
SPTSSA	6298.7	-0.312535	0.000897219	0.00753832
GLS	7367.58	-0.312985	0.00503876	0.029247
MCM2	3955.66	-0.313547	0.00160842	0.0119327
PBXIP1	5748.81	-0.313964	0.00139501	0.01071
THAP12	3777.64	-0.314777	0.0067444	0.0363205
SLC38A2	17740.6	-0.314932	0.00165655	0.0122425
SKI	5040.96	-0.315048	0.000742549	0.00648608
MED29	2426.23	-0.315079	0.00484699	0.0284596
HDAC3	3347.59	-0.315662	0.00278199	0.0184501
CA12	40520.9	-0.315681	7.87143e-05	0.00103945
UNG	4267.04	-0.315814	0.00140744	0.0107869
TCF7	2535.28	-0.315941	0.00543966	0.0309722
MYO1D	66103	-0.316194	4.82981e-05	0.000684821
PDXP	2837.63	-0.316195	0.00315898	0.0203772
DCAF16	2207.73	-0.316198	0.00804336	0.0416628
FAM120B	1721.31	-0.316571	0.0090948	0.0457737
SNHG8	2216.56	-0.317356	0.00785491	0.040896
NCAPD3	2434.28	-0.317458	0.00891923	0.0451435
SS18	3207.77	-0.318407	0.00267593	0.0179292
PLAAT3	3125.72	-0.319051	0.00298491	0.0194882
NFE2L3	9754.24	-0.319272	0.000232558	0.00253345
ARMCX3	2719.16	-0.31954	0.00369003	0.0231048
C19orf48	2734.48	-0.319996	0.00595178	0.0330755
PDP2	3137.83	-0.32007	0.00431814	0.0261953
VPS36	3552.29	-0.320414	0.00589677	0.0328645
APPL1	4529.74	-0.320692	0.00226304	0.0157058
RBM15B	7597.3	-0.321069	0.000274389	0.00289372
API5	9614.28	-0.321467	0.00045144	0.00434099
ZZZ3	2372.08	-0.321484	0.0052946	0.0303261
EIF4EBP2	16608.8	-0.321677	0.000343759	0.00346413
FGFR2	3095.89	-0.322046	0.00316509	0.0204014
TRIM4	2463.96	-0.322596	0.00394131	0.0242743
ZNF638	3257.11	-0.32337	0.00743706	0.0392098
RPL15	67682.6	-0.324422	0.00031587	0.003234
TTC17	3366.16	-0.325043	0.00159167	0.0118215
RPL4	81014.1	-0.327124	5.77991e-05	0.000800199
DCTN3	2039.52	-0.327254	0.00699974	0.0373403
CSNK1E	6431.87	-0.327602	0.000526935	0.00495009
ATF7IP	3480.63	-0.328519	0.00211943	0.014917
URB1	2242.2	-0.329221	0.00458651	0.0272898
HIF1AN	4463.09	-0.329465	0.00311161	0.0201103
KNOP1	2077.49	-0.330425	0.0039769	0.0244675
PRKCA	1990.73	-0.330474	0.00804557	0.0416628
CGGBP1	4895.16	-0.330701	0.000617833	0.00560648
FAM117B	2201.1	-0.331945	0.00569556	0.0320894
CBX1	3859.32	-0.332321	0.000807574	0.00694132
REEP3	6411.56	-0.33263	0.000248991	0.00267347
MCM6	4295.76	-0.333193	0.000662189	0.00591875
RPS8	65478	-0.333573	0.000278481	0.00292699
ENC1	8856.39	-0.333714	0.000123018	0.00150203
H2AZ2	7344.78	-0.334069	0.000134439	0.00161219
TOPBP1	2150.12	-0.334438	0.00450557	0.0269792
YEATS2	3218.62	-0.334471	0.00274263	0.0182865
RPL36A-HNRNPH2	5994.58	-0.334938	0.000241034	0.00260467
PKD1	2482.6	-0.336013	0.00409841	0.0250432
TTC39B	2585.48	-0.336031	0.00590298	0.0328723
MRPS21	1658.42	-0.336236	0.00598053	0.0332079
IPO7	14533.9	-0.336433	6.24536e-05	0.000852349
ALCAM	5054.29	-0.336541	0.000719828	0.00632461
SPRY2	3891.32	-0.336956	0.000696936	0.00616782
SGPP1	1901.8	-0.337049	0.00416484	0.025408
PATZ1	2115.69	-0.337549	0.00560395	0.0316795
KCTD11	1576.07	-0.337896	0.0077136	0.0402525
NR2C2	1667.81	-0.338073	0.00795488	0.0413134
POLE4	1621.19	-0.338138	0.00657274	0.0357577
ASNS	6040.26	-0.338578	0.00106484	0.00865455
THOC6	1809.38	-0.339522	0.0048568	0.0284612
SLBP	3996.19	-0.339989	0.000970711	0.00805013
BUB1	1933.58	-0.340071	0.00478756	0.0282153
MID1IP1	4837.47	-0.340637	0.00218447	0.015255
SMC4	4450.36	-0.340838	0.00566379	0.0319372
ELOF1	1567.62	-0.341959	0.00951443	0.0473713
NUP133	2633.87	-0.342103	0.00188408	0.0135514
PCTP	2225.13	-0.34293	0.00232089	0.0160327
RCN2	3300.57	-0.34393	0.00466141	0.0276415
FAM149B1	1431.73	-0.344141	0.00926411	0.0463827
PCNA	6841.18	-0.34446	0.000166903	0.0019226
RASA4B	2043.19	-0.34485	0.0100732	0.0491701
NR1D2	3040.98	-0.344929	0.00188116	0.0135377
NASP	4221.69	-0.344993	0.00182726	0.0132491
RPS6KA2	2934.49	-0.345446	0.00112048	0.00898191
TMEM184C	2849.86	-0.345464	0.000983807	0.00812865
LMBR1	3404.79	-0.345568	0.00212994	0.0149518
ENSA	11908.9	-0.345589	3.78855e-05	0.000555137
PROM1	10446.2	-0.345893	0.00660472	0.0358736
FBXO38	2504.1	-0.346865	0.0026608	0.0178846
PHF20	2414.14	-0.346906	0.00487078	0.0285183
UNC119B	4993.92	-0.347295	0.000193719	0.00217739
MRTFB	2696.27	-0.347415	0.00187046	0.0134751
GLT8D1	1470.62	-0.347456	0.00756364	0.0397024
DHCR24	51841.1	-0.347532	8.07135e-06	0.000143431
PHC2	9649.82	-0.347627	0.000122432	0.00149825
UGT8	6417.37	-0.349247	0.000105957	0.0013312
PIP5K1C	2643.01	-0.35077	0.0027361	0.0182688
PSD3	2602.03	-0.350976	0.00352723	0.0223032
ENTPD2	3547.22	-0.350981	0.000487561	0.00462546
MRPL48	1372.17	-0.351459	0.00684664	0.0366983
RNF220	3742.65	-0.351552	0.000553167	0.00512843
NAGA	3892.49	-0.353056	0.00109397	0.00882196
GET1	1235.57	-0.353089	0.0102893	0.0499461
TGOLN2	26262.3	-0.353536	2.39328e-05	0.000369379
SDR39U1	1740.87	-0.354202	0.00592422	0.0329769
PALM2AKAP2	1930.61	-0.354279	0.00286766	0.0188878
OAZ2	2823.77	-0.35584	0.00143048	0.0109077
ADO	1840.78	-0.356026	0.0028056	0.0185705
PARN	2034.79	-0.356769	0.00258384	0.0174283
STMP1	2652.2	-0.35684	0.000847845	0.0071909
SEMA3F	2154.29	-0.357551	0.00210041	0.0148219
ASF1B	1962.24	-0.357926	0.00262037	0.0176388
EML4	8767.21	-0.357931	0.000376808	0.00373557
RNF128	10365.7	-0.35813	7.95979e-05	0.00104803
C7orf26	1470.04	-0.35854	0.00615034	0.0338849
DDI2	4599.16	-0.358608	0.000846605	0.00718492
LMO4	3111.43	-0.358688	0.00133503	0.0103143
ATXN7L3B	7318.81	-0.359121	0.000112947	0.00140069
TMEM185B	1912.24	-0.359453	0.00260843	0.0175765
RBM38	2258.6	-0.359619	0.00362147	0.0227492
PRNP	3101.15	-0.359821	0.000695084	0.0061636
DUT	2439.22	-0.359876	0.000978244	0.00810261
TBC1D2B	2720.65	-0.3605	0.000784735	0.00678404
SCD	302544	-0.361416	1.43561e-06	3.16376e-05
TTI1	1266.65	-0.361787	0.00916608	0.046029
SPRY4	1818.29	-0.361862	0.00282709	0.0186755
SRD5A1	2319.14	-0.36188	0.00141448	0.0108223
COMMD3	1086.13	-0.362731	0.0102394	0.0497822
NKAPD1	1638.81	-0.362995	0.00540251	0.0308071
ZNF703	17919.7	-0.363028	1.16156e-05	0.000195338
CBR1	2909.33	-0.363294	0.00052341	0.00492042
MIEN1	3503.31	-0.363996	0.00145482	0.0110492
PAQR3	1598.2	-0.364235	0.00454465	0.0271166
SAMD5	3539.82	-0.364514	0.00823321	0.0424383
MAP3K13	2239.77	-0.36563	0.00173459	0.0127016
RNF216	2074.5	-0.365743	0.00154178	0.0115434
TMEM254	1731.1	-0.365952	0.00322422	0.0207086
SLC25A40	2281.26	-0.365978	0.00202309	0.0143972
MOCS2	1325.62	-0.366224	0.00980745	0.048329
TPPP	2392.01	-0.366294	0.000867739	0.00732727
BCAM	2060	-0.366982	0.00548524	0.0311732
HK1	5861.51	-0.367835	0.000335854	0.00339977
RARG	2501.26	-0.368423	0.00126905	0.00991277
ASPM	1571.17	-0.36964	0.0088164	0.0446904
PABPC1	74390.7	-0.369702	1.22166e-06	2.75088e-05
INTS5	1991.71	-0.370027	0.00165084	0.0122137
WWTR1	2283.07	-0.370178	0.00267059	0.0179292
REST	2928.69	-0.371368	0.00141596	0.0108275
FRMD5	1406.4	-0.371447	0.00922419	0.0462451
TBC1D4	2393.92	-0.371647	0.00491794	0.0287193
CBWD2	1495.19	-0.371674	0.0088111	0.0446803
PRMT6	1307.09	-0.373588	0.00607496	0.0335899
DHX29	1865.61	-0.37396	0.00185033	0.0133731
BEX3	2381.55	-0.374121	0.00190932	0.0137007
CBX5	10591.8	-0.374698	0.000527611	0.00495235
EPHX1	3628.79	-0.375307	0.000377939	0.00374402
CIT	1421.76	-0.37625	0.00386169	0.0239119
TMEM245	8605.07	-0.3768	1.18532e-05	0.000198681
H1-0	33493.4	-0.377063	0.000129183	0.0015631
ENSG00000256364	1652.24	-0.377107	0.00214761	0.0150258
RNF20	2404.76	-0.377241	0.00104943	0.00856566
NIN	1888.19	-0.377256	0.00670735	0.0362553
ENSG00000275895	1559.05	-0.377506	0.00480452	0.0282458
SNAPIN	1128.64	-0.377822	0.00784996	0.0408861
PIGQ	1917.8	-0.379074	0.00142571	0.0108897
MSH2	2209.09	-0.379618	0.00152554	0.0114633
MAML2	2115.83	-0.380016	0.00318321	0.0204844
TMEM181	8161.17	-0.38014	0.000131044	0.0015771
TASOR	4739.15	-0.381362	0.00372557	0.0232826
RTL8C	2677.81	-0.381892	0.00211777	0.0149131
KLHL23	1494.63	-0.38197	0.00738635	0.039031
CHM	1431.48	-0.38209	0.00282567	0.0186753
EFNA4	1167.19	-0.382483	0.00546987	0.0311047
PPDPF	25016.3	-0.382616	0.000171722	0.00196632
FLYWCH1	1436.71	-0.382981	0.00510291	0.0294926
SMAD5	4125.39	-0.38302	0.000285852	0.00297884
H1-10	9600.65	-0.383306	0.000731046	0.00639808
ZBTB21	1518.44	-0.384106	0.00662258	0.0359416
SNRPD3	5746.22	-0.385153	0.00230169	0.0159411
CANT1	21419.5	-0.385669	1.75352e-05	0.000281632
DYNC2LI1	944.322	-0.387763	0.00910293	0.0457974
PCNX1	2726.1	-0.387899	0.00115105	0.00917768
GNG10	2467.85	-0.388409	0.000505523	0.00477565
DIS3L	923.568	-0.388428	0.0100326	0.0491
CAT	8269.64	-0.389452	1.42286e-05	0.000232695
KDM5A	4402.03	-0.389637	0.000142331	0.00168875
PYGB	58519.7	-0.391412	1.35453e-06	3.00975e-05
KLK7	8039.47	-0.391511	0.00204478	0.0145132
BBS2	1937.37	-0.392098	0.00174827	0.0127659
C2CD5	2587.4	-0.392373	0.00294491	0.0192738
ZNF264	1955.76	-0.392776	0.00352077	0.0222728
ZBTB41	1760.99	-0.392914	0.00187633	0.0135102
TMEM8B	1352.77	-0.393263	0.00668908	0.0362041
ILDR1	1325.9	-0.393307	0.00361418	0.0227141
SOCS7	2512.55	-0.393686	0.00140226	0.0107595
SOD3	8082.69	-0.393951	0.000142963	0.00169475
MTR	1997.5	-0.394427	0.00128715	0.0100134
CPNE3	8284.24	-0.39508	6.41359e-06	0.000117266
RAB4A	4688.17	-0.395166	0.000120133	0.00147618
KAT7	2184.8	-0.396129	0.000495298	0.00469225
KAT14	1365.07	-0.396412	0.00339328	0.0216189
BRAT1	1921.68	-0.396536	0.00085632	0.00725363
GIT1	4768.02	-0.396891	3.40847e-05	0.000504072
DYNLT3	2530.78	-0.39709	0.000374139	0.00371733
DGCR6L	1247.26	-0.397142	0.00359834	0.0226463
LYRM2	2370.3	-0.397445	0.000635654	0.00571961
ANKMY2	1784.58	-0.398925	0.00144135	0.0109655
GAS6	6179.84	-0.398934	0.000122486	0.00149825
PIK3IP1	2109.68	-0.39919	0.00448858	0.0269304
CEP192	1555.99	-0.400293	0.00219843	0.0153206
STIMATE	939.527	-0.400765	0.00845017	0.0433737
ZNF740	2086.8	-0.401068	0.00120231	0.00949071
RPAP3	1507.31	-0.401419	0.00254416	0.0172298
ARFGEF3	4513.43	-0.401643	0.000169109	0.00194634
BMI1	1384.75	-0.40194	0.0038832	0.0239779
SLC1A4	3780.22	-0.402135	0.00011675	0.00143942
KIF20B	1757.39	-0.402277	0.0023475	0.0161585
TMEM38B	1914.59	-0.402543	0.0017592	0.0128317
DEPDC1	1095.23	-0.402757	0.00762547	0.0399335
OBI1	962.718	-0.403342	0.00788878	0.041017
PM20D2	2995.92	-0.403595	0.000189726	0.00213788
DYNLL2	8767.45	-0.405552	1.96405e-06	4.19757e-05
HAUS6	2503.99	-0.406447	0.0051545	0.0297135
TEX2	2274	-0.406572	0.000359377	0.00358923
WFS1	1807.62	-0.406574	0.000776111	0.00672679
ZNF496	1485.65	-0.406995	0.00162369	0.0120326
AKR7A2	6050.62	-0.407788	0.000349202	0.00350323
SELENON	4754.92	-0.407821	3.18236e-05	0.000472712
ZNF608	1346.54	-0.409144	0.00576096	0.0322955
THADA	1260.16	-0.409171	0.00504269	0.0292572
RNF24	1278.93	-0.409254	0.00404783	0.0248243
AMZ2	2278.87	-0.409466	0.000993998	0.00820278
AKAP11	4049.5	-0.409876	3.79094e-05	0.000555137
SLC25A4	2523.46	-0.410228	0.000179419	0.0020371
RTF1	5709.69	-0.410403	4.40928e-05	0.000634624
RPL23	27686.6	-0.410475	3.49853e-07	9.02702e-06
TPR	6536.36	-0.410576	2.57605e-05	0.000392184
TSPAN5	4509.6	-0.410834	0.000137732	0.00164435
POLK	885.352	-0.411744	0.00730121	0.038657
RUBCNL	3257.83	-0.411791	0.000157382	0.00182702
KIF21B	2049.46	-0.41197	0.00190297	0.0136654
C6orf120	1743.74	-0.412099	0.000700702	0.00618486
C1orf131	864.859	-0.413616	0.00912138	0.0458615
RAPGEF5	1457.1	-0.414649	0.00383187	0.0237491
RGS12	1403.67	-0.415006	0.00307931	0.0199399
GALNT4	5748.62	-0.415588	0.000116083	0.00143296
ORAI1	1387.89	-0.415915	0.00237628	0.0163064
DEXI	1162.62	-0.415972	0.00350387	0.0221972
POMGNT2	941.029	-0.416372	0.00770863	0.0402525
FAM98B	3189.4	-0.417271	0.00304768	0.0197922
CYB5D2	937.439	-0.417889	0.0051925	0.0298813
TXNIP	40372.7	-0.418723	5.88448e-06	0.000109261
CREG2	818.621	-0.418804	0.00971826	0.0480657
POGK	3140.44	-0.418967	0.000123742	0.00150949
DPY19L1	5526.63	-0.419804	1.79931e-05	0.000287954
GJB1	3618.46	-0.41994	5.06599e-05	0.000713858
CDK5RAP3	2151.08	-0.420472	0.000214438	0.00236674
MAGEF1	1990.07	-0.421268	0.000837124	0.00713147
MAP2K6	2312.92	-0.421665	0.00447139	0.0268955
ZBTB42	1165.14	-0.421908	0.0023386	0.0161137
VHL	4443.88	-0.42197	0.00145839	0.0110552
USP37	936.61	-0.4239	0.0052814	0.0302762
EIF2AK4	3144.49	-0.424233	7.51124e-05	0.000996778
NUSAP1	2334.82	-0.424274	0.000123003	0.00150203
[truncated: 772 more rows]
